# Supplementary material for: Examining heterogeneity in dementia using data-driven unsupervised clustering of cognitive profiles
Source: PLoS One. 2024 Nov 14;19(11):e0313425. doi: 10.1371/journal.pone.0313425 (PMC11563363; doi:10.1371/journal.pone.0313425)
Supplement: S4 Table — The ID column has been recoded from 1 to n where n is the number of patients. The data frame was sorted according to visit date and all visit dates were deleted from the table. (CSV) [file pone.0313425.s005.csv]

	ID	Boston Naming Test	Logical Memory	Mini-Mental State Exam	Short Blessed	Verbal Fluency	Word List Memory Task	Word List Recall	CDR_Global	Dementia_Stage	Memory	Orientation	Personal Care	Judgement and Problem Solving	Community Affairs	Home and Hobbies	Age	sex	race
0	1	14.0	4.0	23.0	10.0	12.0	13.0	2.0	CDR = 3	Stage 4	3.0	3.0	3.0	3.0	3.0	3.0	50.0	Female	White
1	2	15.0	0.0	27.0	2.0	16.0	18.0	6.0	CDR = 0	Stage 0	0.0	0.0	0.0	0.0	0.0	0.0	75.0	Male	White
2	3	2.0	3.0	9.0	25.0	4.0	13.0	2.0	CDR = 2	Stage 3	2.0	2.0	1.0	3.0	2.0	2.0	56.0	Female	White
3	5	13.0	11.0	20.0	9.0	14.0	15.0	2.0	CDR = 0.5	Stage 1	0.5	0.5	0.0	0.5	0.5	0.0	83.0	Male	White
4	5	15.0	7.0	21.0	6.0	13.0	16.0	4.0	CDR = 1	Stage 2	1.0	1.0	1.0	1.0	1.0	1.0	83.0	Male	White
5	6	15.0	8.0	29.0	2.0	26.0	22.0	9.0	CDR = 0	Stage 0	0.0	0.0	0.0	0.0	0.0	0.0	58.0	Female	White
6	9	14.0	10.0	24.0	8.0	7.0	13.0	2.0	CDR = 1	Stage 2	1.0	1.0	2.0	2.0	1.0	2.0	79.0	Male	White
7	9	14.0	11.0	24.0	11.0	11.0	13.0	2.0	CDR = 1	Stage 2	1.0	1.0	0.0	1.0	1.0	1.0	79.0	Male	White
8	9	14.0	4.0	13.0	22.0	9.0	13.0	2.0	CDR = 1	Stage 2	1.0	1.0	1.0	2.0	2.0	2.0	79.0	Male	White
9	10	15.0	5.0	24.0	13.0	7.0	10.0	0.0	CDR = 1	Stage 2	1.0	1.0	2.0	1.0	1.0	1.0	86.0	Male	White
10	12	12.0	8.0	27.0	4.0	15.0	12.0	3.0	CDR = 0.5	Stage 1	0.5	0.5	1.0	0.5	0.5	0.5	66.0	Male	White
11	12	14.0	8.0	24.0	11.0	11.0	11.0	3.0	CDR = 0.5	Stage 1	0.5	0.5	0.0	0.0	0.0	0.0	66.0	Male	White
12	13	13.0	0.0	15.0	24.0	10.0	6.0	1.0	CDR = 1	Stage 2	1.0	1.0	0.0	1.0	1.0	0.5	62.0	Male	White
13	14	14.0	1.0	24.0	6.0	16.0	10.0	0.0	CDR = 0.5	Stage 1	1.0	1.0	0.0	1.0	0.5	0.5	79.0	Female	White
14	15	14.0	9.0	26.0	4.0	8.0	9.0	0.0	CDR = 0.5	Stage 1	0.5	0.5	0.0	0.5	0.5	0.5	76.0	Female	White
15	16	15.0	2.0	28.0	2.0	16.0	18.0	6.0	CDR = 0	Stage 0	0.0	0.0	0.0	0.0	0.0	0.0	62.0	Female	White
16	17	14.0	4.0	23.0	10.0	12.0	13.0	2.0	CDR = 3	Stage 4	3.0	3.0	3.0	3.0	3.0	3.0	79.0	Female	White
17	18	10.0	2.0	19.0	19.0	8.0	8.0	0.0	CDR = 1	Stage 2	1.0	1.0	0.0	1.0	1.0	1.0	80.0	Female	White
18	19	15.0	7.0	29.0	0.0	27.0	18.0	6.0	CDR = 0	Stage 0	0.0	0.0	0.0	0.0	0.0	0.0	63.0	Female	Black
19	21	14.0	4.0	23.0	10.0	12.0	13.0	2.0	CDR = 2	Stage 3	2.0	3.0	3.0	2.0	2.0	2.0	84.0	Female	White
20	21	14.0	4.0	23.0	10.0	12.0	13.0	2.0	CDR = 2	Stage 3	2.0	2.0	2.0	3.0	2.0	3.0	84.0	Female	White
21	24	15.0	9.0	26.0	0.0	22.0	20.0	4.0	CDR = 0.5	Stage 1	0.5	0.5	0.0	0.0	0.0	0.0	73.0	Female	White
22	24	15.0	8.0	23.0	6.0	24.0	21.0	4.0	CDR = 0.5	Stage 1	1.0	0.5	0.0	0.5	0.5	0.5	73.0	Female	White
23	24	15.0	9.0	26.0	0.0	22.0	22.0	5.0	CDR = 0.5	Stage 1	1.0	0.0	0.0	1.0	0.5	0.5	73.0	Female	White
24	25	15.0	10.0	28.0	2.0	8.0	12.0	4.0	CDR = 0.5	Stage 1	1.0	1.0	0.0	0.5	0.5	1.0	86.0	Female	White
25	26	15.0	4.0	25.0	4.0	15.0	15.0	4.0	CDR = 0.5	Stage 1	0.5	0.0	0.0	0.0	0.0	0.0	76.0	Male	White
26	28	14.0	2.0	21.0	8.0	8.0	6.0	0.0	CDR = 1	Stage 2	1.0	1.0	0.0	1.0	1.0	1.0	83.0	Female	White
27	28	12.0	2.0	22.0	12.0	14.0	8.0	0.0	CDR = 1	Stage 2	1.0	1.0	1.0	1.0	1.0	2.0	83.0	Female	White
28	29	15.0	18.0	29.0	0.0	17.0	20.0	8.0	CDR = 0	Stage 0	0.0	0.0	0.0	0.0	0.0	0.0	78.0	Male	White
29	30	5.0	1.0	13.0	19.0	3.0	13.0	2.0	CDR = 0.5	Stage 1	0.5	1.0	0.0	0.0	0.5	0.5	>90	Female	White
30	31	6.0	3.0	26.0	2.0	15.0	18.0	3.0	CDR = 0.5	Stage 1	0.5	0.0	0.0	0.0	0.0	0.0	78.0	Female	Black
31	32	13.0	2.0	21.0	18.0	12.0	11.0	0.0	CDR = 2	Stage 3	2.0	1.0	3.0	2.0	2.0	2.0	73.0	Female	Black
32	35	15.0	14.0	24.0	0.0	14.0	9.0	0.0	CDR = 0.5	Stage 1	0.5	0.5	0.0	0.5	0.0	0.0	68.0	Male	White
33	35	15.0	11.0	23.0	5.0	7.0	12.0	2.0	CDR = 0.5	Stage 1	0.5	0.0	0.0	0.0	0.0	0.0	68.0	Male	White
34	35	15.0	9.0	22.0	4.0	14.0	9.0	2.0	CDR = 0.5	Stage 1	0.5	0.5	0.0	0.5	0.0	0.0	68.0	Male	White
35	36	11.0	1.0	23.0	12.0	7.0	9.0	4.0	CDR = 0.5	Stage 1	1.0	0.5	0.0	1.0	0.5	0.5	86.0	Female	Black
36	37	9.0	4.0	13.0	18.0	8.0	10.0	2.0	CDR = 2	Stage 3	2.0	2.0	2.0	2.0	1.0	1.0	>90	Female	Black
37	39	11.0	4.0	28.0	4.0	9.0	15.0	6.0	CDR = 0.5	Stage 1	0.5	0.0	0.0	0.5	0.0	0.0	63.0	Female	Black
38	39	11.0	2.0	28.0	2.0	8.0	17.0	1.0	CDR = 0	Stage 0	0.0	0.0	0.0	0.0	0.0	0.0	63.0	Female	Black
39	40	13.0	10.0	29.0	6.0	11.0	14.0	2.0	CDR = 0.5	Stage 1	0.5	0.5	0.0	0.5	0.0	0.0	78.0	Male	White
40	41	7.0	3.0	15.0	17.0	8.0	8.0	1.0	CDR = 0.5	Stage 1	0.5	0.5	0.0	0.5	0.5	1.0	74.0	Female	White
41	42	6.0	5.0	13.0	20.0	7.0	12.0	0.0	CDR = 1	Stage 2	1.0	2.0	1.0	1.0	1.0	1.0	87.0	Female	Black
42	44	14.0	8.0	22.0	5.0	12.0	16.0	3.0	CDR = 1	Stage 2	1.0	0.5	1.0	0.5	1.0	1.0	85.0	Female	White
43	44	14.0	6.0	27.0	2.0	13.0	12.0	1.0	CDR = 1	Stage 2	1.0	1.0	0.0	1.0	1.0	1.0	85.0	Female	White
44	45	15.0	8.0	28.0	0.0	23.0	15.0	6.0	CDR = 0.5	Stage 1	0.5	0.0	0.0	0.0	0.5	0.0	52.0	Female	White
45	47	11.0	3.0	20.0	10.0	14.0	8.0	2.0	CDR = 0.5	Stage 1	0.5	0.0	0.0	0.5	0.0	0.0	81.0	Female	White
46	47	10.0	2.0	15.0	14.0	9.0	8.0	2.0	CDR = 0.5	Stage 1	1.0	0.5	1.0	0.5	0.5	0.5	81.0	Female	White
47	48	13.0	2.0	15.0	21.0	9.0	13.0	1.0	CDR = 1	Stage 2	1.0	1.0	1.0	1.0	1.0	1.0	66.0	Female	White
48	49	14.0	0.0	24.0	10.0	12.0	14.0	0.0	CDR = 0.5	Stage 1	0.5	0.0	0.0	0.5	0.0	0.5	84.0	Male	White
49	50	15.0	15.0	29.0	0.0	23.0	25.0	9.0	CDR = 0	Stage 0	0.0	0.0	0.0	0.0	0.0	0.0	57.0	Female	White
50	51	14.0	0.0	20.0	21.0	5.0	9.0	0.0	CDR = 1	Stage 2	1.0	1.0	1.0	1.0	1.0	0.5	76.0	Male	White
51	52	11.0	7.0	28.0	6.0	8.0	13.0	5.0	CDR = 0.5	Stage 1	0.5	0.5	0.0	0.5	0.0	0.0	68.0	Female	Black
52	53	11.0	4.0	22.0	14.0	7.0	9.0	0.0	CDR = 1	Stage 2	1.0	1.0	0.0	1.0	2.0	1.0	>90	Female	White
53	54	6.0	0.0	15.0	25.0	4.0	2.0	2.0	CDR = 2	Stage 3	2.0	2.0	1.0	2.0	2.0	2.0	74.0	Female	White
54	55	7.0	4.0	17.0	18.0	8.0	13.0	2.0	CDR = 1	Stage 2	1.0	1.0	1.0	0.5	1.0	1.0	76.0	Male	White
55	56	15.0	3.0	17.0	17.0	10.0	12.0	0.0	CDR = 0.5	Stage 1	1.0	1.0	0.0	0.5	0.5	1.0	87.0	Female	White
56	58	13.0	2.0	20.0	8.0	7.0	9.0	0.0	CDR = 1	Stage 2	1.0	1.0	1.0	1.0	2.0	2.0	84.0	Male	White
57	58	12.0	3.0	15.0	15.0	5.0	9.0	0.0	CDR = 2	Stage 3	2.0	2.0	1.0	2.0	2.0	2.0	84.0	Male	White
58	59	15.0	4.0	28.0	3.0	15.0	14.0	5.0	CDR = 0	Stage 0	0.0	0.0	0.0	0.0	0.0	0.0	67.0	Female	White
59	61	13.0	6.0	21.0	16.0	12.0	9.0	2.0	CDR = 0.5	Stage 1	0.5	0.5	0.0	0.5	0.5	0.5	73.0	Male	White
60	61	14.0	3.0	19.0	4.0	12.0	8.0	2.0	CDR = 0.5	Stage 1	0.5	0.0	0.0	0.5	0.5	0.0	73.0	Male	White
61	62	14.0	6.0	28.0	0.0	8.0	12.0	4.0	CDR = 0.5	Stage 1	0.5	0.0	0.0	0.0	0.0	0.0	79.0	Male	White
62	63	14.0	4.0	12.0	9.0	6.0	4.0	0.0	CDR = 1	Stage 2	2.0	1.0	0.0	1.0	1.0	1.0	79.0	Female	Black
63	66	13.0	5.0	21.0	17.0	14.0	12.0	0.0	CDR = 1	Stage 2	1.0	1.0	1.0	1.0	1.0	1.0	>90	Male	White
64	66	10.0	0.0	16.0	25.0	9.0	16.0	0.0	CDR = 1	Stage 2	1.0	1.0	1.0	1.0	1.0	2.0	>90	Male	White
65	66	18.0	0.0	14.0	25.0	4.0	13.0	2.0	CDR = 2	Stage 3	2.0	2.0	2.0	2.0	1.0	2.0	>90	Male	White
66	68	14.0	4.0	24.0	9.0	12.0	13.0	2.0	CDR = 3	Stage 4	3.0	3.0	3.0	3.0	3.0	3.0	88.0	Female	White
67	68	14.0	4.0	23.0	10.0	12.0	13.0	2.0	CDR = 3	Stage 4	3.0	3.0	3.0	3.0	3.0	3.0	88.0	Female	White
68	70	7.0	4.0	16.0	19.0	5.0	8.0	0.0	CDR = 0.5	Stage 1	1.0	1.0	0.0	1.0	0.0	0.0	76.0	Female	Black
69	70	9.0	7.0	20.0	16.0	6.0	8.0	3.0	CDR = 1	Stage 2	1.0	1.0	1.0	1.0	0.5	0.0	76.0	Female	Black
70	71	15.0	7.0	27.0	2.0	13.0	19.0	7.0	CDR = 0.5	Stage 1	0.5	0.0	0.0	0.0	0.0	0.0	90.0	Male	White
71	73	14.0	4.0	23.0	2.0	14.0	16.0	2.0	CDR = 0.5	Stage 1	0.5	0.5	0.0	0.5	0.5	0.5	76.0	Female	White
72	73	15.0	8.0	25.0	12.0	13.0	14.0	1.0	CDR = 1	Stage 2	1.0	1.0	0.0	1.0	1.0	1.0	76.0	Female	White
73	74	15.0	0.0	24.0	8.0	13.0	15.0	3.0	CDR = 0.5	Stage 1	1.0	1.0	0.0	1.0	0.5	0.0	72.0	Male	White
74	75	12.0	5.0	26.0	4.0	9.0	11.0	3.0	CDR = 0.5	Stage 1	0.5	0.0	0.0	0.0	0.0	0.0	67.0	Female	White
75	76	12.0	2.0	22.0	16.0	9.0	8.0	0.0	CDR = 1	Stage 2	1.0	1.0	2.0	1.0	1.0	1.0	67.0	Female	White
76	77	15.0	10.0	29.0	0.0	11.0	21.0	4.0	CDR = 0	Stage 0	0.0	0.0	0.0	0.0	0.0	0.0	56.0	Female	White
77	78	7.0	0.0	10.0	25.0	2.0	13.0	2.0	CDR = 2	Stage 3	2.0	2.0	3.0	3.0	2.0	3.0	76.0	Female	White
78	79	10.0	7.0	20.0	15.0	10.0	7.0	1.0	CDR = 0.5	Stage 1	1.0	0.5	0.0	0.5	0.5	0.0	87.0	Female	Black
79	80	14.0	15.0	28.0	0.0	17.0	24.0	7.0	CDR = 0	Stage 0	0.0	0.0	0.0	0.0	0.0	0.0	64.0	Female	White
80	82	15.0	7.0	27.0	6.0	15.0	13.0	3.0	CDR = 0.5	Stage 1	0.5	0.0	0.0	0.5	0.0	0.5	89.0	Male	White
81	82	15.0	8.0	26.0	0.0	14.0	16.0	3.0	CDR = 0.5	Stage 1	0.5	0.0	0.0	0.5	0.0	0.0	89.0	Male	White
82	84	10.0	4.0	19.0	20.0	6.0	12.0	0.0	CDR = 2	Stage 3	2.0	2.0	2.0	2.0	2.0	2.0	85.0	Female	White
83	84	8.0	5.0	21.0	20.0	4.0	13.0	2.0	CDR = 2	Stage 3	2.0	2.0	3.0	2.0	2.0	2.0	85.0	Female	White
84	85	13.0	4.0	22.0	11.0	13.0	13.0	1.0	CDR = 2	Stage 3	2.0	1.0	2.0	1.0	2.0	3.0	90.0	Male	White
85	87	12.0	5.0	21.0	16.0	8.0	12.0	2.0	CDR = 1	Stage 2	1.0	1.0	0.0	1.0	1.0	0.5	82.0	Female	Black
86	87	13.0	1.0	23.0	17.0	7.0	8.0	2.0	CDR = 0.5	Stage 1	1.0	0.5	0.0	0.5	0.5	0.5	82.0	Female	Black
87	88	11.0	4.0	23.0	13.0	16.0	19.0	1.0	CDR = 0.5	Stage 1	1.0	1.0	0.0	1.0	0.5	0.5	78.0	Female	White
88	91	12.0	2.0	26.0	8.0	10.0	12.0	2.0	CDR = 1	Stage 2	1.0	1.0	1.0	1.0	1.0	1.0	77.0	Male	Black
89	91	13.0	4.0	20.0	8.0	6.0	9.0	0.0	CDR = 2	Stage 3	1.0	2.0	2.0	2.0	1.0	2.0	77.0	Male	Black
90	91	15.0	7.0	17.0	19.0	7.0	7.0	1.0	CDR = 2	Stage 3	2.0	2.0	2.0	2.0	1.0	1.0	77.0	Male	Black
91	93	13.0	0.0	16.0	21.0	12.0	13.0	2.0	CDR = 0.5	Stage 1	0.5	0.5	0.0	0.5	0.0	0.0	82.0	Male	White
92	93	10.0	0.0	24.0	26.0	12.0	13.0	2.0	CDR = 1	Stage 2	1.0	1.0	0.0	1.0	2.0	2.0	82.0	Male	White
93	95	15.0	4.0	23.0	8.0	17.0	21.0	3.0	CDR = 0.5	Stage 1	0.5	0.0	0.0	0.5	0.0	1.0	74.0	Male	White
94	95	15.0	8.0	23.0	5.0	13.0	19.0	5.0	CDR = 1	Stage 2	1.0	0.5	1.0	0.5	1.0	0.5	74.0	Male	White
95	96	15.0	10.0	22.0	2.0	13.0	9.0	1.0	CDR = 0.5	Stage 1	0.5	1.0	1.0	0.5	0.5	0.5	61.0	Male	White
96	98	15.0	11.0	25.0	10.0	14.0	17.0	8.0	CDR = 1	Stage 2	1.0	1.0	1.0	1.0	1.0	2.0	73.0	Male	White
97	98	14.0	14.0	22.0	7.0	11.0	17.0	6.0	CDR = 1	Stage 2	0.5	1.0	1.0	1.0	1.0	1.0	73.0	Male	White
98	99	13.0	8.0	26.0	4.0	17.0	18.0	5.0	CDR = 0.5	Stage 1	1.0	0.5	0.0	0.5	1.0	0.5	69.0	Female	Black
99	101	15.0	7.0	24.0	6.0	13.0	13.0	6.0	CDR = 0.5	Stage 1	0.5	0.0	0.0	0.0	0.5	0.0	84.0	Male	White
100	101	15.0	7.0	25.0	2.0	9.0	14.0	5.0	CDR = 0.5	Stage 1	0.5	0.0	0.0	0.0	0.0	0.0	84.0	Male	White
101	102	11.0	1.0	20.0	19.0	7.0	7.0	2.0	CDR = 0.5	Stage 1	0.5	0.5	0.0	0.5	0.5	0.5	>90	Female	White
102	103	14.0	9.0	23.0	2.0	6.0	13.0	3.0	CDR = 1	Stage 2	1.0	1.0	1.0	1.0	1.0	1.0	89.0	Female	White
103	107	13.0	3.0	17.0	28.0	12.0	12.0	1.0	CDR = 0.5	Stage 1	0.5	1.0	0.0	1.0	0.5	0.5	77.0	Male	White
104	107	15.0	4.0	15.0	28.0	8.0	8.0	0.0	CDR = 1	Stage 2	2.0	2.0	0.0	1.0	1.0	1.0	77.0	Male	White
105	107	13.0	0.0	11.0	28.0	7.0	13.0	2.0	CDR = 1	Stage 2	2.0	2.0	1.0	2.0	1.0	1.0	77.0	Male	White
106	107	13.0	0.0	8.0	28.0	2.0	1.0	0.0	CDR = 2	Stage 3	2.0	2.0	1.0	2.0	2.0	2.0	77.0	Male	White
107	108	12.0	10.0	26.0	8.0	15.0	14.0	4.0	CDR = 0.5	Stage 1	0.5	0.0	0.0	0.0	0.0	0.0	71.0	Male	White
108	111	15.0	6.0	24.0	6.0	19.0	18.0	6.0	CDR = 1	Stage 2	1.0	1.0	0.0	1.0	1.0	1.0	80.0	Female	White
109	111	15.0	11.0	27.0	8.0	17.0	16.0	6.0	CDR = 1	Stage 2	1.0	1.0	1.0	1.0	1.0	1.0	80.0	Female	White
110	111	14.0	4.0	26.0	4.0	20.0	17.0	5.0	CDR = 1	Stage 2	1.0	1.0	1.0	1.0	1.0	1.0	80.0	Female	White
111	112	13.0	4.0	17.0	24.0	7.0	12.0	3.0	CDR = 1	Stage 2	1.0	1.0	0.0	1.0	1.0	1.0	76.0	Male	White
112	113	15.0	15.0	27.0	2.0	17.0	19.0	3.0	CDR = 0.5	Stage 1	1.0	0.5	0.0	0.0	0.0	0.0	76.0	Female	White
113	115	14.0	9.0	27.0	2.0	9.0	11.0	3.0	CDR = 0.5	Stage 1	0.5	0.5	1.0	0.0	0.5	0.5	88.0	Female	White
114	115	15.0	4.0	24.0	13.0	7.0	13.0	3.0	CDR = 1	Stage 2	1.0	1.0	1.0	1.0	1.0	1.0	88.0	Female	White
115	117	15.0	3.0	27.0	4.0	21.0	14.0	4.0	CDR = 0.5	Stage 1	0.5	0.0	0.0	0.0	0.0	0.0	72.0	Male	White
116	117	14.0	4.0	23.0	10.0	12.0	13.0	2.0	CDR = 0.5	Stage 1	0.5	0.5	0.0	0.0	0.0	0.0	72.0	Male	White
117	118	15.0	8.0	26.0	2.0	14.0	14.0	4.0	CDR = 0.5	Stage 1	1.0	0.0	0.0	0.5	0.5	0.5	75.0	Male	White
118	119	15.0	4.0	27.0	2.0	14.0	16.0	3.0	CDR = 0.5	Stage 1	0.5	1.0	0.0	0.5	0.0	0.5	74.0	Male	White
119	120	14.0	2.0	23.0	13.0	21.0	15.0	4.0	CDR = 1	Stage 2	2.0	1.0	1.0	1.0	1.0	1.0	75.0	Male	White
120	123	13.0	4.0	28.0	4.0	17.0	15.0	1.0	CDR = 0.5	Stage 1	1.0	0.5	0.0	1.0	0.5	0.0	>90	Female	White
121	123	14.0	4.0	20.0	19.0	8.0	15.0	0.0	CDR = 1	Stage 2	2.0	1.0	1.0	1.0	1.0	1.0	>90	Female	White
122	123	14.0	2.0	19.0	21.0	8.0	11.0	0.0	CDR = 2	Stage 3	2.0	2.0	2.0	1.0	1.0	2.0	>90	Female	White
123	124	12.0	6.0	29.0	2.0	10.0	5.0	0.0	CDR = 0.5	Stage 1	1.0	0.5	0.0	0.5	0.5	1.0	78.0	Male	White
124	126	13.0	6.0	19.0	8.0	8.0	14.0	0.0	CDR = 1	Stage 2	1.0	1.0	1.0	2.0	1.0	1.0	76.0	Male	White
125	126	12.0	3.0	15.0	18.0	11.0	16.0	0.0	CDR = 1	Stage 2	1.0	1.0	0.0	2.0	1.0	1.0	76.0	Male	White
126	127	13.0	1.0	23.0	10.0	14.0	7.0	0.0	CDR = 0.5	Stage 1	1.0	0.5	1.0	0.5	0.5	0.5	84.0	Female	White
127	130	13.0	0.0	17.0	19.0	8.0	8.0	1.0	CDR = 2	Stage 3	2.0	2.0	2.0	1.0	2.0	2.0	70.0	Female	Black
128	130	9.0	6.0	13.0	21.0	10.0	6.0	0.0	CDR = 2	Stage 3	2.0	2.0	3.0	2.0	2.0	3.0	70.0	Female	Black
129	130	7.0	3.0	13.0	25.0	5.0	4.0	2.0	CDR = 2	Stage 3	3.0	2.0	3.0	2.0	2.0	3.0	70.0	Female	Black
130	133	15.0	8.0	26.0	4.0	19.0	18.0	4.0	CDR = 0	Stage 0	0.0	0.0	0.0	0.0	0.0	0.0	65.0	Male	White
131	133	14.0	9.0	29.0	0.0	20.0	23.0	7.0	CDR = 0.5	Stage 1	0.5	0.0	0.0	0.0	0.0	0.0	65.0	Male	White
132	133	15.0	12.0	30.0	0.0	20.0	21.0	6.0	CDR = 0	Stage 0	0.0	0.0	0.0	0.0	0.0	0.0	65.0	Male	White
133	135	6.0	4.0	15.0	17.0	8.0	10.0	0.0	CDR = 2	Stage 3	2.0	1.0	1.0	2.0	2.0	2.0	67.0	Female	Black
134	135	7.0	0.0	19.0	24.0	6.0	7.0	0.0	CDR = 1	Stage 2	2.0	1.0	1.0	2.0	2.0	1.0	67.0	Female	Black
135	137	6.0	2.0	15.0	25.0	3.0	8.0	0.0	CDR = 1	Stage 2	1.0	1.0	1.0	2.0	1.0	1.0	77.0	Female	Black
136	137	5.0	1.0	10.0	28.0	5.0	13.0	2.0	CDR = 1	Stage 2	1.0	1.0	1.0	2.0	1.0	1.0	77.0	Female	Black
137	139	14.0	4.0	23.0	10.0	12.0	13.0	2.0	CDR = 1	Stage 2	0.0	1.0	2.0	1.0	2.0	2.0	87.0	Female	White
138	139	6.0	1.0	16.0	28.0	8.0	7.0	0.0	CDR = 2	Stage 3	2.0	2.0	2.0	2.0	2.0	2.0	87.0	Female	White
139	141	9.0	2.0	15.0	25.0	8.0	4.0	0.0	CDR = 0.5	Stage 1	1.0	0.5	0.0	0.5	0.5	0.5	85.0	Female	White
140	141	8.0	0.0	11.0	28.0	7.0	13.0	2.0	CDR = 1	Stage 2	1.0	1.0	1.0	1.0	1.0	1.0	85.0	Female	White
141	143	14.0	7.0	21.0	9.0	12.0	13.0	17.0	CDR = 1	Stage 2	2.0	1.0	1.0	1.0	1.0	2.0	84.0	Female	White
142	143	10.0	1.0	17.0	24.0	7.0	13.0	0.0	CDR = 2	Stage 3	2.0	2.0	1.0	2.0	1.0	2.0	84.0	Female	White
143	146	14.0	9.0	28.0	0.0	18.0	16.0	4.0	CDR = 0	Stage 0	0.0	0.0	0.0	0.0	0.0	0.0	75.0	Female	White
144	146	15.0	14.0	26.0	2.0	16.0	19.0	6.0	CDR = 0	Stage 0	0.0	0.0	0.0	0.0	0.0	0.0	75.0	Female	White
145	146	14.0	11.0	28.0	0.0	18.0	19.0	6.0	CDR = 0	Stage 0	0.0	0.0	0.0	0.0	0.0	0.0	75.0	Female	White
146	148	15.0	7.0	21.0	4.0	14.0	12.0	1.0	CDR = 1	Stage 2	1.0	1.0	1.0	1.0	1.0	1.0	89.0	Male	White
147	148	15.0	4.0	21.0	8.0	11.0	10.0	0.0	CDR = 2	Stage 3	2.0	1.0	1.0	2.0	2.0	2.0	89.0	Male	White
148	149	11.0	2.0	21.0	11.0	10.0	8.0	0.0	CDR = 1	Stage 2	2.0	2.0	0.0	1.0	2.0	2.0	85.0	Male	White
149	150	11.0	7.0	25.0	8.0	15.0	12.0	0.0	CDR = 0.5	Stage 1	1.0	0.5	0.0	0.5	0.5	1.0	83.0	Female	White
150	151	8.0	1.0	11.0	25.0	5.0	2.0	0.0	CDR = 2	Stage 3	1.0	2.0	2.0	2.0	2.0	2.0	86.0	Male	White
151	153	15.0	8.0	28.0	0.0	14.0	15.0	4.0	CDR = 0.5	Stage 1	0.5	0.5	0.0	0.5	0.5	0.0	70.0	Male	White
152	153	15.0	14.0	29.0	0.0	20.0	14.0	5.0	CDR = 0.5	Stage 1	0.5	0.5	0.0	0.5	0.5	0.5	70.0	Male	White
153	154	8.0	2.0	12.0	24.0	3.0	11.0	0.0	CDR = 3	Stage 4	3.0	3.0	3.0	3.0	3.0	3.0	72.0	Female	Black
154	156	15.0	9.0	27.0	0.0	14.0	11.0	5.0	CDR = 0	Stage 0	0.0	0.0	0.0	0.0	0.0	0.0	72.0	Male	White
155	156	15.0	11.0	29.0	2.0	24.0	10.0	4.0	CDR = 0	Stage 0	0.0	0.0	0.0	0.0	0.0	0.0	72.0	Male	White
156	157	15.0	6.0	24.0	2.0	13.0	14.0	1.0	CDR = 0.5	Stage 1	1.0	1.0	0.0	1.0	0.5	0.5	72.0	Female	White
157	159	9.0	4.0	22.0	8.0	9.0	13.0	0.0	CDR = 0.5	Stage 1	0.5	0.5	0.0	0.5	0.0	0.5	88.0	Female	Black
158	159	10.0	6.0	24.0	10.0	7.0	10.0	0.0	CDR = 0.5	Stage 1	1.0	0.5	0.0	0.5	0.5	1.0	88.0	Female	Black
159	160	14.0	4.0	23.0	10.0	12.0	13.0	2.0	CDR = 3	Stage 4	2.0	3.0	3.0	3.0	2.0	3.0	69.0	Female	White
160	161	14.0	4.0	22.0	18.0	12.0	13.0	2.0	CDR = 1	Stage 2	1.0	1.0	0.0	1.0	1.0	0.5	82.0	Female	White
161	163	15.0	3.0	21.0	6.0	5.0	2.0	0.0	CDR = 1	Stage 2	1.0	1.0	0.0	1.0	1.0	1.0	84.0	Male	White
162	163	15.0	1.0	20.0	21.0	8.0	13.0	2.0	CDR = 2	Stage 3	2.0	2.0	1.0	2.0	1.0	2.0	84.0	Male	White
163	164	14.0	4.0	28.0	4.0	9.0	15.0	2.0	CDR = 0.5	Stage 1	1.0	0.0	0.0	0.5	0.0	0.5	85.0	Male	White
164	166	11.0	1.0	23.0	8.0	9.0	11.0	4.0	CDR = 0.5	Stage 1	0.0	0.5	0.0	0.0	0.0	0.0	86.0	Male	White
165	166	14.0	1.0	19.0	16.0	12.0	13.0	2.0	CDR = 0.5	Stage 1	0.5	0.5	0.0	0.5	0.5	0.0	86.0	Male	White
166	167	14.0	16.0	29.0	0.0	17.0	17.0	8.0	CDR = 0	Stage 0	0.0	0.0	0.0	0.0	0.0	0.0	74.0	Male	White
167	168	14.0	3.0	16.0	22.0	14.0	13.0	0.0	CDR = 2	Stage 3	2.0	1.0	2.0	2.0	2.0	2.0	80.0	Male	White
168	169	1.0	4.0	1.0	20.0	1.0	13.0	2.0	CDR = 2	Stage 3	2.0	2.0	2.0	3.0	2.0	3.0	74.0	Female	White
169	170	14.0	11.0	27.0	2.0	17.0	19.0	5.0	CDR = 0.5	Stage 1	0.5	0.0	0.0	0.5	0.0	0.0	72.0	Female	Black
170	171	13.0	13.0	22.0	2.0	15.0	27.0	9.0	CDR = 0.5	Stage 1	0.5	0.0	0.0	0.5	0.0	0.5	59.0	Female	White
171	173	6.0	0.0	7.0	20.0	3.0	2.0	0.0	CDR = 0.5	Stage 1	0.5	1.0	0.0	0.5	0.5	1.0	>90	Male	White
172	173	5.0	1.0	5.0	25.0	4.0	13.0	2.0	CDR = 1	Stage 2	1.0	1.0	1.0	1.0	1.0	1.0	>90	Male	White
173	175	14.0	5.0	21.0	10.0	10.0	13.0	3.0	CDR = 0.5	Stage 1	1.0	0.5	0.0	0.5	0.0	0.5	88.0	Female	White
174	175	13.0	3.0	24.0	10.0	11.0	13.0	0.0	CDR = 1	Stage 2	1.0	1.0	1.0	1.0	1.0	1.0	88.0	Female	White
175	176	13.0	6.0	27.0	4.0	14.0	18.0	5.0	CDR = 0.5	Stage 1	0.5	0.0	0.0	0.0	0.0	0.0	81.0	Female	White
176	177	12.0	4.0	14.0	25.0	9.0	5.0	0.0	CDR = 1	Stage 2	1.0	1.0	1.0	2.0	1.0	1.0	70.0	Female	White
177	179	14.0	4.0	26.0	0.0	13.0	12.0	0.0	CDR = 0.5	Stage 1	1.0	1.0	0.0	0.5	0.5	0.5	71.0	Female	White
178	179	14.0	7.0	22.0	14.0	14.0	11.0	2.0	CDR = 0.5	Stage 1	1.0	0.5	0.0	0.5	0.5	0.5	71.0	Female	White
179	181	14.0	4.0	23.0	10.0	12.0	13.0	2.0	CDR = 2	Stage 3	3.0	2.0	2.0	3.0	2.0	3.0	81.0	Male	White
180	181	14.0	4.0	23.0	10.0	12.0	13.0	2.0	CDR = 2	Stage 3	2.0	2.0	2.0	3.0	3.0	3.0	81.0	Male	White
181	185	13.0	0.0	23.0	21.0	6.0	5.0	0.0	CDR = 0.5	Stage 1	1.0	0.5	0.0	0.5	0.5	1.0	71.0	Female	White
182	185	10.0	0.0	10.0	28.0	2.0	1.0	2.0	CDR = 0.5	Stage 1	1.0	0.0	0.0	1.0	1.0	1.0	71.0	Female	White
183	185	14.0	4.0	23.0	10.0	12.0	13.0	2.0	CDR = 2	Stage 3	2.0	2.0	2.0	2.0	2.0	2.0	71.0	Female	White
184	185	14.0	4.0	23.0	10.0	12.0	13.0	2.0	CDR = 2	Stage 3	2.0	2.0	3.0	3.0	2.0	2.0	71.0	Female	White
185	186	13.0	2.0	30.0	2.0	11.0	14.0	3.0	CDR = 0.5	Stage 1	0.5	0.0	0.0	0.0	0.0	0.0	>90	Male	White
186	187	14.0	4.0	23.0	10.0	12.0	13.0	2.0	CDR = 3	Stage 4	3.0	3.0	3.0	3.0	3.0	3.0	84.0	Female	Black
187	188	11.0	0.0	24.0	25.0	5.0	2.0	2.0	CDR = 2	Stage 3	2.0	2.0	2.0	2.0	2.0	2.0	80.0	Female	White
188	190	14.0	8.0	25.0	3.0	9.0	10.0	2.0	CDR = 1	Stage 2	1.0	0.5	1.0	1.0	1.0	1.0	75.0	Male	White
189	190	15.0	6.0	30.0	4.0	12.0	15.0	3.0	CDR = 1	Stage 2	1.0	0.5	1.0	1.0	1.0	1.0	75.0	Male	White
190	191	14.0	3.0	26.0	7.0	13.0	13.0	0.0	CDR = 0.5	Stage 1	1.0	1.0	0.0	1.0	0.5	0.5	80.0	Female	White
191	192	15.0	9.0	28.0	2.0	17.0	14.0	6.0	CDR = 0	Stage 0	0.0	0.0	0.0	0.0	0.0	0.0	74.0	Male	White
192	194	12.0	6.0	20.0	10.0	11.0	17.0	3.0	CDR = 1	Stage 2	1.0	0.5	1.0	1.0	1.0	1.0	88.0	Female	Black
193	194	12.0	4.0	23.0	15.0	13.0	13.0	2.0	CDR = 1	Stage 2	1.0	1.0	1.0	1.0	1.0	1.0	88.0	Female	Black
194	197	15.0	2.0	27.0	2.0	16.0	14.0	4.0	CDR = 0.5	Stage 1	1.0	1.0	0.0	0.5	0.5	1.0	78.0	Female	White
195	197	13.0	7.0	25.0	5.0	15.0	16.0	4.0	CDR = 1	Stage 2	1.0	1.0	0.0	1.0	1.0	0.5	78.0	Female	White
196	197	14.0	2.0	24.0	12.0	9.0	12.0	2.0	CDR = 1	Stage 2	1.0	1.0	0.0	1.0	1.0	1.0	78.0	Female	White
197	198	12.0	11.0	26.0	4.0	15.0	14.0	2.0	CDR = 0.5	Stage 1	0.5	0.5	0.0	0.0	0.0	0.5	83.0	Female	Black
198	199	14.0	4.0	23.0	10.0	12.0	13.0	2.0	CDR = 2	Stage 3	2.0	2.0	2.0	3.0	2.0	2.0	78.0	Female	White
199	200	15.0	17.0	29.0	0.0	18.0	22.0	7.0	CDR = 0	Stage 0	0.0	0.0	0.0	0.0	0.0	0.0	73.0	Female	White
200	202	11.0	6.0	16.0	10.0	5.0	14.0	0.0	CDR = 2	Stage 3	2.0	2.0	2.0	2.0	2.0	2.0	>90	Female	White
201	202	11.0	4.0	23.0	17.0	5.0	13.0	2.0	CDR = 2	Stage 3	2.0	2.0	2.0	2.0	2.0	2.0	>90	Female	White
202	204	13.0	3.0	20.0	16.0	4.0	11.0	0.0	CDR = 1	Stage 2	1.0	1.0	1.0	1.0	1.0	2.0	87.0	Female	White
203	204	14.0	4.0	20.0	16.0	7.0	9.0	0.0	CDR = 1	Stage 2	1.0	1.0	1.0	1.0	1.0	2.0	87.0	Female	White
204	206	15.0	6.0	26.0	10.0	15.0	14.0	4.0	CDR = 0.5	Stage 1	1.0	0.5	1.0	0.5	0.5	0.5	73.0	Male	White
205	206	15.0	4.0	24.0	13.0	15.0	17.0	2.0	CDR = 1	Stage 2	1.0	1.0	1.0	1.0	1.0	1.0	73.0	Male	White
206	208	14.0	4.0	19.0	10.0	17.0	11.0	0.0	CDR = 1	Stage 2	1.0	1.0	0.0	1.0	1.0	1.0	80.0	Male	White
207	208	15.0	2.0	20.0	12.0	17.0	11.0	2.0	CDR = 1	Stage 2	1.0	1.0	1.0	1.0	1.0	1.0	80.0	Male	White
208	209	11.0	1.0	23.0	13.0	8.0	10.0	0.0	CDR = 0.5	Stage 1	1.0	1.0	0.0	0.5	0.5	0.5	68.0	Female	White
209	212	14.0	3.0	22.0	8.0	15.0	9.0	3.0	CDR = 0.5	Stage 1	1.0	0.5	0.0	0.5	0.5	0.5	65.0	Male	White
210	212	15.0	3.0	21.0	8.0	13.0	13.0	2.0	CDR = 1	Stage 2	1.0	1.0	0.0	1.0	1.0	1.0	65.0	Male	White
211	212	15.0	2.0	20.0	12.0	8.0	13.0	2.0	CDR = 1	Stage 2	1.0	1.0	1.0	1.0	1.0	1.0	65.0	Male	White
212	213	12.0	6.0	22.0	13.0	11.0	10.0	0.0	CDR = 0.5	Stage 1	1.0	1.0	0.0	1.0	0.5	0.5	70.0	Female	White
213	214	7.0	0.0	8.0	24.0	6.0	2.0	2.0	CDR = 2	Stage 3	2.0	2.0	3.0	3.0	2.0	3.0	75.0	Female	Black
214	215	14.0	1.0	18.0	16.0	12.0	5.0	0.0	CDR = 2	Stage 3	2.0	2.0	2.0	2.0	2.0	2.0	87.0	Male	White
215	218	15.0	5.0	27.0	2.0	18.0	15.0	3.0	CDR = 0.5	Stage 1	1.0	0.5	0.0	0.5	0.5	0.0	86.0	Male	White
216	218	15.0	10.0	24.0	2.0	17.0	14.0	3.0	CDR = 0.5	Stage 1	1.0	0.5	0.0	1.0	0.5	0.5	86.0	Male	White
217	218	15.0	4.0	22.0	6.0	11.0	13.0	3.0	CDR = 1	Stage 2	1.0	1.0	2.0	1.0	2.0	2.0	86.0	Male	White
218	220	12.0	8.0	21.0	14.0	9.0	15.0	2.0	CDR = 1	Stage 2	1.0	1.0	1.0	1.0	1.0	1.0	76.0	Female	White
219	220	11.0	2.0	19.0	14.0	7.0	6.0	0.0	CDR = 2	Stage 3	2.0	2.0	2.0	2.0	0.0	2.0	76.0	Female	White
220	221	15.0	4.0	26.0	3.0	11.0	15.0	4.0	CDR = 1	Stage 2	1.0	0.5	0.0	1.0	1.0	1.0	86.0	Male	White
221	223	9.0	1.0	14.0	18.0	5.0	12.0	1.0	CDR = 1	Stage 2	1.0	1.0	1.0	1.0	1.0	1.0	86.0	Female	White
222	223	14.0	4.0	18.0	28.0	12.0	13.0	2.0	CDR = 2	Stage 3	2.0	2.0	2.0	2.0	2.0	2.0	86.0	Female	White
223	224	15.0	13.0	26.0	2.0	15.0	15.0	4.0	CDR = 0.5	Stage 1	0.5	0.0	0.0	0.0	0.0	0.5	78.0	Male	White
224	225	15.0	3.0	23.0	2.0	10.0	13.0	6.0	CDR = 0.5	Stage 1	0.5	0.0	0.0	0.0	0.0	0.0	82.0	Male	White
225	227	12.0	0.0	18.0	12.0	3.0	13.0	2.0	CDR = 1	Stage 2	1.0	1.0	2.0	2.0	1.0	1.0	77.0	Male	White
226	227	13.0	4.0	18.0	24.0	5.0	13.0	2.0	CDR = 1	Stage 2	1.0	1.0	2.0	2.0	1.0	2.0	77.0	Male	White
227	229	5.0	2.0	8.0	28.0	6.0	0.0	2.0	CDR = 2	Stage 3	2.0	2.0	2.0	2.0	2.0	2.0	75.0	Female	White
228	229	14.0	4.0	6.0	28.0	12.0	13.0	2.0	CDR = 2	Stage 3	2.0	2.0	1.0	2.0	2.0	1.0	75.0	Female	White
229	232	15.0	9.0	27.0	0.0	19.0	17.0	6.0	CDR = 0.5	Stage 1	0.5	0.0	0.0	0.0	0.0	0.0	76.0	Male	White
230	232	14.0	4.0	23.0	10.0	12.0	13.0	2.0	CDR = 0.5	Stage 1	0.5	0.5	0.0	0.0	0.0	0.0	76.0	Male	White
231	232	15.0	7.0	27.0	0.0	19.0	14.0	6.0	CDR = 0.5	Stage 1	0.5	0.5	0.0	0.0	0.0	0.0	76.0	Male	White
232	233	15.0	15.0	30.0	0.0	18.0	20.0	8.0	CDR = 0	Stage 0	0.0	0.0	0.0	0.0	0.0	0.0	71.0	Female	White
233	236	13.0	5.0	24.0	13.0	19.0	15.0	3.0	CDR = 0.5	Stage 1	1.0	0.5	0.0	0.5	0.5	0.0	82.0	Female	Black
234	236	8.0	3.0	24.0	5.0	12.0	13.0	0.0	CDR = 0.5	Stage 1	1.0	0.5	0.0	0.5	0.5	0.5	82.0	Female	Black
235	236	7.0	6.0	21.0	9.0	8.0	8.0	0.0	CDR = 0.5	Stage 1	0.5	0.0	0.0	0.0	0.5	0.5	82.0	Female	Black
236	237	4.0	2.0	8.0	23.0	6.0	13.0	2.0	CDR = 2	Stage 3	2.0	2.0	0.0	2.0	2.0	2.0	85.0	Female	White
237	238	13.0	1.0	19.0	17.0	11.0	10.0	0.0	CDR = 1	Stage 2	1.0	2.0	1.0	1.0	1.0	1.0	83.0	Male	White
238	239	15.0	11.0	26.0	4.0	12.0	18.0	5.0	CDR = 0.5	Stage 1	0.5	0.5	0.0	0.5	0.0	0.0	62.0	Female	White
239	241	7.0	0.0	14.0	19.0	4.0	2.0	0.0	CDR = 1	Stage 2	1.0	1.0	2.0	1.0	2.0	2.0	88.0	Male	White
240	241	7.0	0.0	12.0	28.0	2.0	0.0	2.0	CDR = 1	Stage 2	1.0	1.0	2.0	1.0	2.0	2.0	88.0	Male	White
241	242	15.0	7.0	22.0	0.0	13.0	16.0	5.0	CDR = 0.5	Stage 1	0.5	0.5	1.0	0.5	0.0	0.0	76.0	Male	White
242	243	6.0	2.0	7.0	25.0	3.0	12.0	5.0	CDR = 1	Stage 2	2.0	2.0	1.0	2.0	0.0	2.0	71.0	Female	Black
243	245	12.0	0.0	23.0	14.0	9.0	6.0	1.0	CDR = 1	Stage 2	2.0	2.0	0.0	1.0	2.0	2.0	77.0	Female	White
244	245	11.0	0.0	16.0	24.0	5.0	7.0	0.0	CDR = 2	Stage 3	2.0	2.0	2.0	2.0	2.0	3.0	77.0	Female	White
245	246	11.0	1.0	7.0	28.0	6.0	3.0	0.0	CDR = 1	Stage 2	1.0	1.0	1.0	1.0	1.0	1.0	87.0	Female	White
246	247	13.0	2.0	27.0	8.0	10.0	17.0	4.0	CDR = 2	Stage 3	2.0	2.0	2.0	2.0	2.0	2.0	81.0	Male	White
247	248	10.0	7.0	24.0	6.0	13.0	16.0	6.0	CDR = 0.5	Stage 1	0.5	0.5	0.0	0.0	0.0	0.5	77.0	Female	White
248	250	13.0	2.0	13.0	25.0	13.0	10.0	1.0	CDR = 1	Stage 2	1.0	1.0	1.0	1.0	1.0	1.0	82.0	Male	Black
249	250	13.0	4.0	12.0	25.0	7.0	9.0	1.0	CDR = 1	Stage 2	1.0	1.0	1.0	1.0	1.0	1.0	82.0	Male	Black
250	252	12.0	6.0	21.0	6.0	13.0	10.0	2.0	CDR = 1	Stage 2	1.0	1.0	1.0	1.0	1.0	1.0	77.0	Female	White
251	252	14.0	7.0	20.0	8.0	10.0	12.0	2.0	CDR = 1	Stage 2	1.0	1.0	1.0	1.0	1.0	1.0	77.0	Female	White
252	253	9.0	7.0	20.0	16.0	6.0	9.0	0.0	CDR = 0.5	Stage 1	0.5	0.5	0.0	0.0	0.0	0.0	87.0	Female	White
253	255	14.0	2.0	23.0	10.0	0.0	12.0	1.0	CDR = 0.5	Stage 1	0.5	0.0	0.0	0.5	0.5	0.0	63.0	Male	White
254	255	14.0	4.0	22.0	13.0	12.0	13.0	2.0	CDR = 0.5	Stage 1	0.5	0.5	0.0	0.5	0.0	0.5	63.0	Male	White
255	256	15.0	15.0	30.0	0.0	22.0	24.0	10.0	CDR = 0	Stage 0	0.0	0.0	0.0	0.0	0.0	0.0	63.0	Female	White
256	257	15.0	6.0	26.0	17.0	16.0	17.0	3.0	CDR = 0.5	Stage 1	1.0	0.5	0.0	0.0	0.0	0.0	77.0	Male	White
257	258	15.0	7.0	20.0	12.0	21.0	17.0	5.0	CDR = 0.5	Stage 1	0.5	1.0	0.0	0.0	0.0	0.0	83.0	Female	White
258	259	15.0	16.0	29.0	0.0	24.0	18.0	5.0	CDR = 0	Stage 0	0.0	0.0	0.0	0.0	0.0	0.0	59.0	Female	White
259	260	11.0	0.0	11.0	25.0	12.0	13.0	2.0	CDR = 2	Stage 3	2.0	2.0	2.0	1.0	2.0	2.0	75.0	Male	White
260	261	15.0	12.0	28.0	2.0	20.0	14.0	4.0	CDR = 0.5	Stage 1	0.5	0.0	0.0	0.5	0.5	0.0	71.0	Male	White
261	262	15.0	14.0	25.0	0.0	18.0	24.0	6.0	CDR = 0	Stage 0	0.0	0.0	0.0	0.0	0.0	0.0	78.0	Male	White
262	264	15.0	15.0	29.0	2.0	18.0	28.0	10.0	CDR = 0	Stage 0	0.0	0.0	0.0	0.0	0.0	0.0	68.0	Female	White
263	264	15.0	15.0	29.0	2.0	20.0	30.0	10.0	CDR = 0	Stage 0	0.0	0.0	0.0	0.0	0.0	0.0	68.0	Female	White
264	266	15.0	9.0	25.0	9.0	11.0	13.0	0.0	CDR = 0.5	Stage 1	1.0	1.0	0.0	0.5	0.5	0.5	66.0	Female	White
265	266	14.0	6.0	24.0	13.0	10.0	11.0	0.0	CDR = 1	Stage 2	2.0	2.0	0.0	1.0	1.0	1.0	66.0	Female	White
266	267	15.0	8.0	29.0	0.0	13.0	19.0	6.0	CDR = 0.5	Stage 1	0.5	0.0	0.0	0.0	0.0	0.0	82.0	Female	White
267	269	15.0	6.0	28.0	0.0	11.0	13.0	4.0	CDR = 0.5	Stage 1	0.5	0.5	0.0	0.5	0.5	0.5	73.0	Female	White
268	269	14.0	9.0	25.0	4.0	13.0	13.0	4.0	CDR = 0.5	Stage 1	0.5	0.5	0.0	0.5	0.5	0.5	73.0	Female	White
269	270	15.0	12.0	29.0	0.0	14.0	19.0	9.0	CDR = 0.5	Stage 1	0.5	0.5	1.0	0.5	0.0	0.0	68.0	Male	White
270	271	9.0	3.0	23.0	13.0	8.0	12.0	2.0	CDR = 1	Stage 2	1.0	1.0	1.0	1.0	0.5	1.0	75.0	Female	Black
271	274	14.0	1.0	21.0	8.0	9.0	8.0	0.0	CDR = 1	Stage 2	1.0	0.5	0.0	1.0	1.0	1.0	79.0	Male	White
272	274	14.0	1.0	27.0	8.0	10.0	7.0	0.0	CDR = 0.5	Stage 1	1.0	0.5	1.0	0.5	0.5	0.5	79.0	Male	White
273	274	15.0	5.0	27.0	8.0	15.0	8.0	1.0	CDR = 1	Stage 2	1.0	1.0	1.0	1.0	1.0	1.0	79.0	Male	White
274	275	15.0	4.0	29.0	0.0	15.0	14.0	5.0	CDR = 0.5	Stage 1	0.5	0.0	0.0	0.0	0.0	0.0	70.0	Female	White
275	277	13.0	9.0	30.0	0.0	14.0	11.0	4.0	CDR = 0.5	Stage 1	0.5	0.0	0.0	0.0	0.0	0.0	69.0	Female	White
276	277	13.0	5.0	22.0	14.0	11.0	11.0	2.0	CDR = 0.5	Stage 1	1.0	0.5	0.0	0.5	0.5	0.5	69.0	Female	White
277	278	14.0	4.0	23.0	10.0	12.0	13.0	2.0	CDR = 2	Stage 3	2.0	2.0	2.0	3.0	2.0	3.0	83.0	Female	Black
278	280	14.0	4.0	23.0	10.0	12.0	13.0	2.0	CDR = 1	Stage 2	1.0	1.0	1.0	1.0	1.0	1.0	73.0	Female	White
279	280	14.0	4.0	23.0	10.0	12.0	13.0	2.0	CDR = 2	Stage 3	2.0	2.0	3.0	2.0	2.0	2.0	73.0	Female	White
280	283	15.0	2.0	27.0	2.0	20.0	21.0	5.0	CDR = 0	Stage 0	0.0	0.0	0.0	0.0	0.0	0.0	60.0	Male	White
281	283	15.0	5.0	25.0	2.0	26.0	13.0	2.0	CDR = 0	Stage 0	0.0	0.0	0.0	0.0	0.0	0.0	60.0	Male	White
282	283	15.0	9.0	30.0	0.0	26.0	14.0	3.0	CDR = 0	Stage 0	0.0	0.0	0.0	0.0	0.0	0.0	60.0	Male	White
283	284	15.0	6.0	30.0	0.0	20.0	22.0	5.0	CDR = 0.5	Stage 1	0.5	0.0	0.0	0.0	0.0	0.0	66.0	Female	White
284	285	7.0	3.0	16.0	28.0	8.0	8.0	0.0	CDR = 1	Stage 2	2.0	2.0	1.0	1.0	1.0	2.0	89.0	Male	White
285	287	13.0	2.0	19.0	9.0	10.0	12.0	2.0	CDR = 1	Stage 2	1.0	1.0	1.0	1.0	1.0	1.0	78.0	Male	White
286	287	13.0	2.0	19.0	17.0	6.0	11.0	2.0	CDR = 1	Stage 2	1.0	1.0	1.0	1.0	1.0	1.0	78.0	Male	White
287	289	15.0	15.0	28.0	2.0	20.0	19.0	5.0	CDR = 0.5	Stage 1	1.0	0.5	0.0	0.0	0.0	0.5	80.0	Female	White
288	289	15.0	15.0	29.0	0.0	16.0	16.0	8.0	CDR = 0.5	Stage 1	0.5	0.0	0.0	0.0	0.0	0.5	80.0	Female	White
289	290	14.0	8.0	22.0	6.0	9.0	17.0	5.0	CDR = 1	Stage 2	1.0	1.0	1.0	1.0	2.0	1.0	81.0	Female	White
290	292	8.0	4.0	24.0	17.0	6.0	13.0	1.0	CDR = 2	Stage 3	2.0	1.0	2.0	2.0	2.0	2.0	89.0	Female	Black
291	292	7.0	4.0	24.0	25.0	5.0	0.0	1.0	CDR = 2	Stage 3	2.0	2.0	2.0	2.0	2.0	2.0	89.0	Female	Black
292	293	15.0	8.0	24.0	0.0	13.0	10.0	2.0	CDR = 0	Stage 0	0.0	0.0	0.0	0.0	0.0	0.0	68.0	Female	Black
293	295	14.0	7.0	28.0	6.0	25.0	18.0	6.0	CDR = 0.5	Stage 1	0.5	0.0	0.0	0.0	0.0	0.0	75.0	Male	White
294	295	14.0	4.0	23.0	10.0	12.0	13.0	2.0	CDR = 0.5	Stage 1	0.5	0.0	0.0	0.0	0.0	0.0	75.0	Male	White
295	296	6.0	1.0	17.0	12.0	5.0	8.0	0.0	CDR = 1	Stage 2	1.0	1.0	1.0	1.0	1.0	1.0	79.0	Female	Black
296	297	11.0	1.0	9.0	26.0	19.0	14.0	3.0	CDR = 1	Stage 2	1.0	1.0	0.0	1.0	1.0	1.0	67.0	Female	Asian
297	299	14.0	2.0	21.0	14.0	13.0	10.0	0.0	CDR = 0.5	Stage 1	1.0	1.0	0.0	0.5	0.5	1.0	76.0	Female	White
298	299	12.0	6.0	22.0	13.0	15.0	14.0	0.0	CDR = 1	Stage 2	1.0	1.0	0.0	1.0	1.0	1.0	76.0	Female	White
299	300	15.0	5.0	27.0	2.0	16.0	16.0	2.0	CDR = 1	Stage 2	1.0	0.5	0.0	1.0	2.0	1.0	73.0	Male	Black
300	302	14.0	4.0	23.0	10.0	12.0	13.0	2.0	CDR = 2	Stage 3	2.0	2.0	2.0	2.0	2.0	2.0	77.0	Male	White
301	302	9.0	4.0	3.0	28.0	12.0	13.0	2.0	CDR = 2	Stage 3	2.0	2.0	2.0	3.0	2.0	3.0	77.0	Male	White
302	304	15.0	10.0	25.0	6.0	11.0	20.0	4.0	CDR = 0.5	Stage 1	0.5	0.5	0.0	0.5	0.0	0.0	83.0	Male	White
303	304	15.0	9.0	28.0	6.0	14.0	16.0	5.0	CDR = 0.5	Stage 1	0.5	0.0	0.0	0.0	0.0	0.0	83.0	Male	White
304	305	13.0	0.0	7.0	28.0	7.0	2.0	0.0	CDR = 1	Stage 2	1.0	2.0	1.0	2.0	1.0	2.0	75.0	Male	White
305	307	12.0	0.0	7.0	23.0	3.0	13.0	2.0	CDR = 2	Stage 3	2.0	2.0	2.0	2.0	2.0	2.0	76.0	Male	White
306	307	7.0	0.0	9.0	28.0	4.0	13.0	2.0	CDR = 2	Stage 3	2.0	2.0	2.0	3.0	2.0	2.0	76.0	Male	White
307	309	13.0	0.0	15.0	24.0	12.0	13.0	2.0	CDR = 2	Stage 3	2.0	2.0	2.0	2.0	2.0	2.0	87.0	Male	White
308	309	9.0	0.0	24.0	28.0	12.0	13.0	2.0	CDR = 2	Stage 3	2.0	2.0	2.0	2.0	2.0	3.0	87.0	Male	White
309	312	8.0	4.0	15.0	26.0	8.0	9.0	1.0	CDR = 2	Stage 3	2.0	2.0	2.0	2.0	2.0	2.0	80.0	Female	Black
310	312	9.0	3.0	11.0	25.0	10.0	12.0	2.0	CDR = 2	Stage 3	1.0	2.0	2.0	2.0	1.0	2.0	80.0	Female	Black
311	312	5.0	3.0	11.0	25.0	7.0	15.0	0.0	CDR = 2	Stage 3	2.0	2.0	2.0	2.0	2.0	2.0	80.0	Female	Black
312	313	15.0	11.0	29.0	0.0	15.0	21.0	8.0	CDR = 0.5	Stage 1	1.0	0.5	0.0	1.0	0.5	0.5	74.0	Male	White
313	315	13.0	9.0	27.0	2.0	19.0	17.0	4.0	CDR = 0	Stage 0	0.0	0.0	0.0	0.0	0.0	0.0	80.0	Male	White
314	315	13.0	6.0	28.0	0.0	12.0	18.0	4.0	CDR = 0.5	Stage 1	0.5	0.0	0.0	0.0	0.0	0.0	80.0	Male	White
315	317	13.0	2.0	25.0	10.0	11.0	14.0	2.0	CDR = 0.5	Stage 1	1.0	0.5	0.0	0.5	0.5	0.5	87.0	Male	White
316	317	13.0	3.0	23.0	8.0	15.0	11.0	5.0	CDR = 0.5	Stage 1	0.5	0.0	0.0	0.5	0.5	0.5	87.0	Male	White
317	319	14.0	4.0	22.0	4.0	12.0	12.0	3.0	CDR = 0.5	Stage 1	0.5	0.0	0.0	0.0	0.0	0.0	77.0	Male	White
318	319	15.0	7.0	26.0	8.0	14.0	14.0	3.0	CDR = 0.5	Stage 1	0.5	0.0	0.0	0.0	0.5	0.0	77.0	Male	White
319	321	15.0	3.0	24.0	13.0	10.0	9.0	0.0	CDR = 1	Stage 2	1.0	1.0	0.0	1.0	0.5	1.0	84.0	Male	White
320	321	14.0	3.0	20.0	15.0	10.0	8.0	0.0	CDR = 1	Stage 2	2.0	1.0	2.0	2.0	1.0	1.0	84.0	Male	White
321	322	5.0	4.0	17.0	24.0	4.0	11.0	0.0	CDR = 1	Stage 2	2.0	1.0	0.0	1.0	1.0	1.0	88.0	Male	White
322	323	13.0	11.0	22.0	15.0	7.0	7.0	2.0	CDR = 2	Stage 3	1.0	1.0	3.0	2.0	2.0	3.0	>90	Female	Black
323	325	15.0	10.0	25.0	4.0	16.0	16.0	4.0	CDR = 0.5	Stage 1	0.5	0.0	0.0	0.0	0.0	0.0	83.0	Male	White
324	325	14.0	3.0	26.0	10.0	14.0	16.0	4.0	CDR = 0.5	Stage 1	0.5	0.5	0.0	0.5	0.0	0.5	83.0	Male	White
325	326	15.0	12.0	30.0	0.0	23.0	24.0	7.0	CDR = 0	Stage 0	0.0	0.0	0.0	0.0	0.0	0.0	68.0	Male	White
326	328	9.0	1.0	15.0	15.0	10.0	7.0	0.0	CDR = 1	Stage 2	2.0	2.0	2.0	1.0	1.0	1.0	83.0	Female	White
327	328	10.0	1.0	13.0	21.0	6.0	9.0	0.0	CDR = 2	Stage 3	2.0	2.0	2.0	2.0	2.0	2.0	83.0	Female	White
328	329	15.0	8.0	26.0	4.0	15.0	24.0	9.0	CDR = 0.5	Stage 1	0.5	0.0	0.0	0.0	0.0	0.0	85.0	Female	White
329	330	10.0	8.0	27.0	12.0	9.0	16.0	2.0	CDR = 0.5	Stage 1	0.5	0.0	0.0	0.0	0.0	0.0	70.0	Female	Black
330	331	14.0	12.0	30.0	0.0	18.0	20.0	8.0	CDR = 0.5	Stage 1	0.5	0.0	0.0	0.0	0.0	0.0	50.0	Male	White
331	332	15.0	6.0	27.0	2.0	6.0	17.0	5.0	CDR = 0.5	Stage 1	0.5	0.0	0.0	0.0	0.0	0.0	84.0	Male	White
332	334	6.0	1.0	12.0	25.0	8.0	8.0	0.0	CDR = 2	Stage 3	2.0	1.0	2.0	2.0	1.0	2.0	79.0	Female	Black
333	334	6.0	1.0	13.0	25.0	5.0	5.0	0.0	CDR = 2	Stage 3	2.0	2.0	2.0	2.0	2.0	2.0	79.0	Female	Black
334	335	13.0	3.0	26.0	8.0	12.0	12.0	2.0	CDR = 0.5	Stage 1	0.5	1.0	0.0	0.0	0.0	0.5	83.0	Male	White
335	336	8.0	0.0	11.0	25.0	12.0	13.0	2.0	CDR = 1	Stage 2	2.0	2.0	1.0	2.0	1.0	1.0	79.0	Female	Asian
336	337	4.0	0.0	1.0	28.0	1.0	13.0	2.0	CDR = 1	Stage 2	1.0	2.0	1.0	2.0	1.0	2.0	71.0	Female	White
337	338	15.0	16.0	27.0	0.0	18.0	24.0	8.0	CDR = 1	Stage 2	0.0	0.0	1.0	2.0	2.0	1.0	62.0	Male	White
338	339	15.0	13.0	29.0	0.0	22.0	24.0	8.0	CDR = 0.5	Stage 1	0.5	0.0	0.0	0.0	0.0	0.0	69.0	Female	White
339	340	12.0	5.0	25.0	8.0	12.0	13.0	3.0	CDR = 0.5	Stage 1	0.5	0.5	0.0	0.0	0.5	0.0	74.0	Male	White
340	342	14.0	0.0	25.0	8.0	16.0	12.0	0.0	CDR = 0.5	Stage 1	1.0	0.5	0.0	1.0	0.5	0.0	88.0	Male	White
341	342	4.0	0.0	14.0	28.0	6.0	13.0	2.0	CDR = 1	Stage 2	1.0	1.0	1.0	1.0	1.0	1.0	88.0	Male	White
342	343	15.0	11.0	26.0	8.0	16.0	12.0	4.0	CDR = 0.5	Stage 1	0.5	0.5	0.0	0.5	0.5	0.5	81.0	Male	White
343	345	15.0	9.0	27.0	0.0	15.0	15.0	7.0	CDR = 0.5	Stage 1	0.5	0.5	0.0	0.0	0.0	0.0	75.0	Female	White
344	345	15.0	6.0	28.0	4.0	14.0	22.0	9.0	CDR = 0.5	Stage 1	0.5	0.5	0.0	0.0	0.0	0.0	75.0	Female	White
345	346	7.0	7.0	23.0	8.0	10.0	17.0	6.0	CDR = 0.5	Stage 1	0.5	0.0	0.0	0.0	0.0	0.0	70.0	Female	White
346	347	12.0	2.0	17.0	20.0	15.0	9.0	0.0	CDR = 2	Stage 3	2.0	2.0	1.0	2.0	2.0	2.0	>90	Male	White
347	349	15.0	8.0	24.0	6.0	24.0	13.0	2.0	CDR = 0.5	Stage 1	0.5	0.5	0.0	0.5	0.5	0.5	70.0	Female	White
348	349	15.0	4.0	22.0	10.0	18.0	14.0	1.0	CDR = 1	Stage 2	1.0	1.0	1.0	1.0	1.0	1.0	70.0	Female	White
349	350	15.0	13.0	29.0	0.0	25.0	23.0	8.0	CDR = 0	Stage 0	0.0	0.0	0.0	0.0	0.0	0.0	63.0	Male	White
350	351	15.0	15.0	27.0	4.0	11.0	20.0	6.0	CDR = 0.5	Stage 1	0.5	0.0	0.0	0.5	0.0	0.0	66.0	Female	Black
351	352	14.0	12.0	28.0	0.0	17.0	22.0	9.0	CDR = 0	Stage 0	0.0	0.0	0.0	0.0	0.0	0.0	78.0	Male	Black
352	353	14.0	4.0	23.0	10.0	12.0	13.0	2.0	CDR = 0.5	Stage 1	0.5	0.0	1.0	0.5	0.5	0.5	84.0	Male	White
353	354	14.0	6.0	25.0	0.0	15.0	13.0	4.0	CDR = 0.5	Stage 1	1.0	0.0	0.0	1.0	0.5	0.5	81.0	Male	White
354	355	14.0	0.0	2.0	24.0	8.0	13.0	2.0	CDR = 2	Stage 3	2.0	2.0	3.0	3.0	2.0	3.0	74.0	Male	White
355	357	14.0	0.0	20.0	21.0	3.0	11.0	0.0	CDR = 2	Stage 3	2.0	1.0	2.0	1.0	2.0	2.0	76.0	Male	White
356	357	13.0	3.0	16.0	24.0	3.0	14.0	0.0	CDR = 2	Stage 3	2.0	1.0	2.0	2.0	2.0	2.0	76.0	Male	White
357	359	15.0	5.0	23.0	4.0	11.0	8.0	1.0	CDR = 1	Stage 2	1.0	1.0	0.0	1.0	1.0	1.0	72.0	Male	White
358	359	13.0	4.0	23.0	5.0	11.0	12.0	4.0	CDR = 0.5	Stage 1	0.5	0.5	0.0	1.0	1.0	0.5	72.0	Male	White
359	360	14.0	5.0	22.0	10.0	9.0	11.0	0.0	CDR = 1	Stage 2	1.0	2.0	1.0	2.0	1.0	1.0	84.0	Male	White
360	362	15.0	7.0	23.0	16.0	8.0	8.0	0.0	CDR = 0.5	Stage 1	1.0	0.5	0.0	1.0	0.5	0.5	89.0	Male	White
361	362	13.0	5.0	22.0	17.0	11.0	12.0	1.0	CDR = 1	Stage 2	1.0	1.0	1.0	1.0	1.0	1.0	89.0	Male	White
362	363	14.0	8.0	26.0	0.0	9.0	9.0	5.0	CDR = 0.5	Stage 1	0.5	0.0	0.0	0.0	0.0	0.0	80.0	Male	White
363	364	15.0	4.0	24.0	18.0	16.0	11.0	0.0	CDR = 2	Stage 3	2.0	2.0	2.0	1.0	2.0	2.0	77.0	Male	White
364	365	15.0	15.0	28.0	0.0	22.0	23.0	8.0	CDR = 0	Stage 0	0.0	0.0	0.0	0.0	0.0	0.0	76.0	Male	White
365	366	15.0	8.0	30.0	4.0	20.0	12.0	4.0	CDR = 0.5	Stage 1	1.0	0.5	0.0	1.0	0.5	1.0	66.0	Male	White
366	367	13.0	10.0	26.0	0.0	17.0	22.0	6.0	CDR = 0	Stage 0	0.0	0.0	0.0	0.0	0.0	0.0	74.0	Male	White
367	368	14.0	4.0	24.0	28.0	12.0	13.0	2.0	CDR = 2	Stage 3	3.0	2.0	2.0	3.0	2.0	3.0	88.0	Male	White
368	370	15.0	8.0	23.0	14.0	16.0	8.0	3.0	CDR = 0.5	Stage 1	0.5	0.0	0.0	0.0	0.0	0.0	77.0	Male	White
369	370	14.0	4.0	18.0	9.0	10.0	13.0	2.0	CDR = 0.5	Stage 1	0.5	0.0	0.0	0.0	0.0	0.0	77.0	Male	White
370	371	15.0	3.0	24.0	2.0	13.0	10.0	5.0	CDR = 0.5	Stage 1	0.5	0.0	0.0	0.5	0.5	0.5	85.0	Male	White
371	372	15.0	12.0	30.0	0.0	24.0	22.0	6.0	CDR = 0	Stage 0	0.0	0.0	0.0	0.0	0.0	0.0	66.0	Male	White
372	374	14.0	4.0	25.0	6.0	21.0	16.0	4.0	CDR = 1	Stage 2	1.0	1.0	1.0	1.0	1.0	0.5	77.0	Female	White
373	374	15.0	2.0	26.0	0.0	17.0	17.0	5.0	CDR = 1	Stage 2	1.0	1.0	1.0	1.0	1.0	1.0	77.0	Female	White
374	375	15.0	12.0	27.0	0.0	17.0	14.0	3.0	CDR = 0.5	Stage 1	0.5	0.5	0.0	0.5	0.0	0.0	76.0	Male	White
375	378	15.0	14.0	29.0	2.0	11.0	19.0	4.0	CDR = 0.5	Stage 1	1.0	0.5	1.0	0.5	0.5	0.5	78.0	Male	White
376	378	14.0	5.0	28.0	0.0	8.0	13.0	3.0	CDR = 1	Stage 2	1.0	1.0	0.0	1.0	1.0	1.0	78.0	Male	White
377	378	15.0	7.0	25.0	12.0	11.0	15.0	4.0	CDR = 1	Stage 2	1.0	1.0	0.0	1.0	1.0	1.0	78.0	Male	White
378	380	14.0	3.0	19.0	22.0	17.0	7.0	0.0	CDR = 0.5	Stage 1	1.0	0.5	0.0	0.0	0.5	0.0	79.0	Male	White
379	380	14.0	4.0	24.0	12.0	13.0	6.0	0.0	CDR = 0.5	Stage 1	1.0	0.5	0.0	0.5	0.0	0.0	79.0	Male	White
380	382	14.0	7.0	28.0	8.0	7.0	13.0	4.0	CDR = 0.5	Stage 1	0.5	0.5	0.0	0.5	0.5	0.5	78.0	Male	White
381	382	15.0	8.0	27.0	6.0	7.0	12.0	5.0	CDR = 0.5	Stage 1	0.5	0.5	0.0	0.5	0.5	0.0	78.0	Male	White
382	385	12.0	3.0	14.0	18.0	5.0	8.0	2.0	CDR = 2	Stage 3	1.0	2.0	1.0	2.0	2.0	2.0	82.0	Male	White
383	385	12.0	0.0	14.0	10.0	6.0	10.0	4.0	CDR = 2	Stage 3	2.0	2.0	1.0	2.0	2.0	2.0	82.0	Male	White
384	385	11.0	1.0	16.0	28.0	6.0	8.0	2.0	CDR = 2	Stage 3	2.0	2.0	1.0	2.0	2.0	2.0	82.0	Male	White
385	388	14.0	0.0	24.0	10.0	13.0	13.0	5.0	CDR = 0.5	Stage 1	0.5	0.5	0.0	0.5	0.0	0.0	84.0	Female	White
386	388	12.0	0.0	20.0	10.0	7.0	7.0	2.0	CDR = 0.5	Stage 1	1.0	1.0	0.0	0.5	0.5	1.0	84.0	Female	White
387	388	12.0	2.0	20.0	6.0	7.0	12.0	3.0	CDR = 0.5	Stage 1	1.0	1.0	0.0	0.5	0.5	1.0	84.0	Female	White
388	391	15.0	8.0	27.0	4.0	17.0	16.0	4.0	CDR = 0.5	Stage 1	0.5	0.0	0.0	0.0	0.5	0.0	73.0	Male	White
389	391	14.0	4.0	23.0	10.0	12.0	13.0	2.0	CDR = 0.5	Stage 1	0.5	0.0	0.0	0.0	0.0	0.0	73.0	Male	White
390	391	15.0	10.0	25.0	10.0	17.0	19.0	5.0	CDR = 0	Stage 0	0.0	0.0	0.0	0.0	0.0	0.0	73.0	Male	White
391	393	15.0	6.0	30.0	4.0	19.0	18.0	5.0	CDR = 0	Stage 0	0.0	0.0	0.0	0.0	0.0	0.0	54.0	Male	White
392	393	15.0	8.0	29.0	10.0	13.0	21.0	7.0	CDR = 0	Stage 0	0.0	0.0	0.0	0.0	0.0	0.0	54.0	Male	White
393	394	15.0	16.0	29.0	2.0	20.0	23.0	8.0	CDR = 0	Stage 0	0.0	0.0	0.0	0.0	0.0	0.0	54.0	Male	Black
394	397	13.0	6.0	27.0	0.0	12.0	15.0	5.0	CDR = 0.5	Stage 1	0.5	0.5	0.0	0.5	0.5	0.0	80.0	Female	White
395	397	14.0	11.0	29.0	0.0	16.0	16.0	7.0	CDR = 0.5	Stage 1	1.0	0.0	0.0	0.5	0.5	0.5	80.0	Female	White
396	397	15.0	7.0	29.0	6.0	16.0	19.0	6.0	CDR = 0.5	Stage 1	0.5	0.0	0.0	0.5	0.0	0.0	80.0	Female	White
397	398	15.0	14.0	29.0	2.0	18.0	15.0	0.0	CDR = 0.5	Stage 1	0.5	0.0	0.0	0.5	0.0	0.0	64.0	Male	White
398	399	13.0	2.0	19.0	17.0	7.0	12.0	1.0	CDR = 1	Stage 2	1.0	1.0	1.0	1.0	1.0	1.0	84.0	Male	White
399	400	15.0	11.0	28.0	2.0	25.0	22.0	7.0	CDR = 0.5	Stage 1	0.5	0.0	0.0	0.0	0.0	0.0	66.0	Female	White
400	403	8.0	0.0	14.0	25.0	2.0	3.0	0.0	CDR = 2	Stage 3	2.0	2.0	1.0	2.0	1.0	2.0	54.0	Female	White
401	403	8.0	4.0	12.0	22.0	12.0	13.0	2.0	CDR = 1	Stage 2	1.0	1.0	1.0	2.0	2.0	2.0	54.0	Female	White
402	403	8.0	0.0	13.0	25.0	2.0	13.0	2.0	CDR = 2	Stage 3	1.0	1.0	2.0	2.0	2.0	2.0	54.0	Female	White
403	404	14.0	9.0	21.0	12.0	9.0	10.0	2.0	CDR = 0.5	Stage 1	0.5	0.5	0.0	0.5	0.5	0.5	68.0	Male	White
404	407	15.0	3.0	26.0	12.0	8.0	10.0	0.0	CDR = 0.5	Stage 1	1.0	1.0	0.0	0.5	0.5	1.0	76.0	Male	White
405	407	15.0	4.0	24.0	12.0	11.0	15.0	0.0	CDR = 0.5	Stage 1	1.0	0.5	0.0	0.5	0.5	0.5	76.0	Male	White
406	407	13.0	3.0	22.0	21.0	10.0	12.0	0.0	CDR = 1	Stage 2	1.0	1.0	1.0	1.0	1.0	1.0	76.0	Male	White
407	408	15.0	0.0	21.0	10.0	11.0	6.0	0.0	CDR = 3	Stage 4	2.0	2.0	3.0	3.0	3.0	3.0	86.0	Male	White
408	409	14.0	4.0	21.0	15.0	10.0	13.0	4.0	CDR = 2	Stage 3	2.0	2.0	1.0	2.0	2.0	1.0	78.0	Female	White
409	410	14.0	6.0	21.0	12.0	18.0	16.0	2.0	CDR = 1	Stage 2	1.0	1.0	0.0	1.0	1.0	0.5	83.0	Male	White
410	412	11.0	11.0	27.0	4.0	9.0	16.0	4.0	CDR = 0.5	Stage 1	0.5	0.0	0.0	0.0	0.0	0.0	61.0	Female	Black
411	412	11.0	6.0	27.0	0.0	8.0	14.0	6.0	CDR = 0.5	Stage 1	1.0	0.5	0.0	0.5	0.5	0.5	61.0	Female	Black
412	413	13.0	4.0	25.0	12.0	10.0	12.0	6.0	CDR = 1	Stage 2	1.0	1.0	0.0	1.0	1.0	0.5	75.0	Male	White
413	414	14.0	4.0	23.0	10.0	12.0	13.0	2.0	CDR = 2	Stage 3	2.0	2.0	3.0	3.0	2.0	3.0	79.0	Male	White
414	416	14.0	3.0	25.0	4.0	11.0	13.0	3.0	CDR = 0.5	Stage 1	0.5	0.5	0.0	0.5	0.5	0.5	79.0	Female	White
415	416	12.0	5.0	24.0	4.0	18.0	13.0	4.0	CDR = 0.5	Stage 1	1.0	0.5	0.0	0.5	0.5	0.5	79.0	Female	White
416	417	15.0	6.0	25.0	0.0	17.0	16.0	5.0	CDR = 0.5	Stage 1	0.5	0.0	0.0	0.0	0.0	0.0	77.0	Male	White
417	418	12.0	2.0	18.0	16.0	12.0	13.0	2.0	CDR = 0.5	Stage 1	0.5	1.0	0.0	0.5	0.5	1.0	76.0	Male	White
418	419	11.0	4.0	12.0	28.0	12.0	13.0	2.0	CDR = 1	Stage 2	1.0	1.0	0.0	1.0	1.0	0.5	74.0	Male	White
419	420	15.0	7.0	29.0	0.0	17.0	17.0	8.0	CDR = 0	Stage 0	0.0	0.0	0.0	0.0	0.0	0.0	82.0	Male	White
420	422	10.0	2.0	15.0	12.0	5.0	6.0	0.0	CDR = 1	Stage 2	1.0	1.0	1.0	1.0	1.0	1.0	85.0	Male	White
421	422	5.0	0.0	10.0	16.0	5.0	13.0	2.0	CDR = 1	Stage 2	2.0	1.0	1.0	1.0	2.0	1.0	85.0	Male	White
422	423	15.0	4.0	25.0	13.0	11.0	13.0	0.0	CDR = 0.5	Stage 1	1.0	1.0	0.0	0.5	0.5	0.0	>90	Male	White
423	425	14.0	4.0	23.0	10.0	12.0	13.0	2.0	CDR = 0.5	Stage 1	0.5	0.0	0.0	0.5	0.0	0.0	66.0	Male	White
424	425	13.0	6.0	26.0	14.0	8.0	9.0	0.0	CDR = 1	Stage 2	1.0	1.0	1.0	1.0	1.0	0.5	66.0	Male	White
425	426	8.0	5.0	23.0	14.0	5.0	8.0	1.0	CDR = 0.5	Stage 1	1.0	0.5	0.0	1.0	0.5	0.5	70.0	Female	White
426	428	12.0	1.0	27.0	12.0	13.0	11.0	3.0	CDR = 1	Stage 2	1.0	0.5	1.0	1.0	0.5	1.0	82.0	Female	White
427	428	8.0	0.0	15.0	22.0	15.0	11.0	3.0	CDR = 0.5	Stage 1	0.5	0.0	0.0	0.0	0.5	0.5	82.0	Female	White
428	429	15.0	17.0	30.0	0.0	24.0	21.0	7.0	CDR = 0	Stage 0	0.0	0.0	0.0	0.0	0.0	0.0	76.0	Male	White
429	431	11.0	1.0	16.0	21.0	12.0	2.0	2.0	CDR = 2	Stage 3	2.0	2.0	1.0	2.0	2.0	1.0	78.0	Male	White
430	431	12.0	0.0	9.0	28.0	6.0	4.0	0.0	CDR = 2	Stage 3	2.0	2.0	2.0	2.0	2.0	2.0	78.0	Male	White
431	434	14.0	5.0	23.0	18.0	6.0	11.0	0.0	CDR = 1	Stage 2	1.0	1.0	2.0	0.5	0.5	1.0	81.0	Female	White
432	434	11.0	3.0	17.0	16.0	4.0	9.0	0.0	CDR = 2	Stage 3	1.0	1.0	2.0	2.0	2.0	2.0	81.0	Female	White
433	434	13.0	4.0	15.0	28.0	3.0	7.0	2.0	CDR = 2	Stage 3	2.0	1.0	2.0	3.0	2.0	3.0	81.0	Female	White
434	435	12.0	6.0	23.0	12.0	13.0	10.0	0.0	CDR = 1	Stage 2	1.0	1.0	0.0	1.0	1.0	1.0	81.0	Female	Black
435	436	8.0	4.0	15.0	4.0	7.0	6.0	21.0	CDR = 2	Stage 3	2.0	2.0	1.0	2.0	2.0	1.0	78.0	Female	Black
436	438	8.0	0.0	16.0	25.0	5.0	13.0	2.0	CDR = 2	Stage 3	2.0	2.0	1.0	2.0	1.0	2.0	76.0	Male	White
437	438	6.0	1.0	10.0	26.0	6.0	3.0	0.0	CDR = 2	Stage 3	2.0	2.0	2.0	2.0	2.0	2.0	76.0	Male	White
438	439	13.0	5.0	20.0	6.0	12.0	9.0	3.0	CDR = 0.5	Stage 1	0.5	0.5	0.0	0.5	0.0	0.0	90.0	Male	White
439	440	15.0	7.0	29.0	2.0	16.0	14.0	5.0	CDR = 0.5	Stage 1	1.0	0.5	0.0	1.0	0.5	0.5	85.0	Male	White
440	441	10.0	3.0	20.0	12.0	9.0	8.0	2.0	CDR = 0.5	Stage 1	0.5	0.0	0.0	0.5	0.5	0.5	74.0	Male	White
441	442	11.0	2.0	23.0	6.0	13.0	12.0	0.0	CDR = 1	Stage 2	1.0	0.5	1.0	1.0	1.0	1.0	89.0	Male	Asian
442	444	10.0	2.0	12.0	24.0	6.0	13.0	2.0	CDR = 1	Stage 2	1.0	1.0	1.0	1.0	1.0	2.0	79.0	Female	Black
443	444	11.0	0.0	24.0	21.0	3.0	13.0	2.0	CDR = 1	Stage 2	1.0	1.0	1.0	1.0	1.0	2.0	79.0	Female	Black
444	446	12.0	6.0	27.0	4.0	12.0	15.0	4.0	CDR = 1	Stage 2	0.5	0.5	1.0	1.0	0.5	1.0	72.0	Male	White
445	446	12.0	3.0	22.0	8.0	13.0	13.0	5.0	CDR = 1	Stage 2	0.5	0.5	1.0	2.0	0.5	1.0	72.0	Male	White
446	448	15.0	6.0	26.0	7.0	11.0	9.0	5.0	CDR = 0.5	Stage 1	1.0	1.0	0.0	0.5	0.5	0.5	80.0	Male	White
447	448	14.0	0.0	24.0	6.0	9.0	9.0	2.0	CDR = 1	Stage 2	1.0	1.0	1.0	1.0	1.0	1.0	80.0	Male	White
448	450	8.0	0.0	6.0	28.0	2.0	13.0	2.0	CDR = 2	Stage 3	2.0	2.0	2.0	2.0	2.0	2.0	84.0	Female	White
449	450	14.0	4.0	23.0	10.0	12.0	13.0	2.0	CDR = 2	Stage 3	2.0	2.0	2.0	2.0	2.0	2.0	84.0	Female	White
450	452	15.0	5.0	29.0	4.0	17.0	16.0	3.0	CDR = 0.5	Stage 1	0.5	0.0	0.0	0.0	0.0	0.0	72.0	Male	White
451	452	15.0	5.0	27.0	2.0	20.0	19.0	8.0	CDR = 0	Stage 0	0.0	0.0	0.0	0.0	0.0	0.0	72.0	Male	White
452	453	15.0	4.0	29.0	0.0	11.0	23.0	9.0	CDR = 1	Stage 2	0.5	0.5	0.0	0.5	0.5	3.0	50.0	Male	White
453	455	15.0	3.0	25.0	9.0	9.0	5.0	0.0	CDR = 0.5	Stage 1	0.5	0.5	0.0	0.5	0.0	0.0	79.0	Male	White
454	455	15.0	2.0	25.0	4.0	16.0	6.0	0.0	CDR = 0.5	Stage 1	0.5	0.5	0.0	1.0	0.0	0.0	79.0	Male	White
455	456	15.0	8.0	27.0	2.0	14.0	8.0	2.0	CDR = 0.5	Stage 1	0.5	0.5	0.0	0.5	0.5	0.5	68.0	Female	White
456	457	11.0	0.0	11.0	28.0	7.0	0.0	0.0	CDR = 2	Stage 3	2.0	2.0	2.0	2.0	2.0	2.0	>90	Male	White
457	459	10.0	1.0	19.0	21.0	6.0	7.0	2.0	CDR = 1	Stage 2	1.0	1.0	0.0	1.0	1.0	0.5	71.0	Male	White
458	459	11.0	4.0	12.0	24.0	4.0	13.0	2.0	CDR = 0.5	Stage 1	0.5	0.5	0.0	1.0	0.5	0.5	71.0	Male	White
459	461	13.0	7.0	19.0	17.0	7.0	10.0	0.0	CDR = 1	Stage 2	1.0	1.0	0.0	1.0	1.0	1.0	73.0	Male	White
460	461	14.0	3.0	24.0	21.0	8.0	10.0	0.0	CDR = 2	Stage 3	1.0	1.0	2.0	2.0	2.0	2.0	73.0	Male	White
461	462	1.0	4.0	2.0	28.0	12.0	13.0	2.0	CDR = 2	Stage 3	2.0	2.0	2.0	3.0	2.0	3.0	73.0	Male	White
462	463	12.0	4.0	17.0	23.0	10.0	4.0	0.0	CDR = 1	Stage 2	1.0	1.0	1.0	1.0	1.0	1.0	68.0	Male	White
463	464	10.0	1.0	23.0	0.0	14.0	16.0	3.0	CDR = 0.5	Stage 1	0.5	0.5	0.0	0.5	0.0	0.0	71.0	Female	White
464	465	13.0	5.0	23.0	13.0	12.0	12.0	1.0	CDR = 0.5	Stage 1	0.5	0.5	0.0	0.5	0.5	0.5	80.0	Male	White
465	466	14.0	5.0	24.0	4.0	21.0	16.0	5.0	CDR = 0.5	Stage 1	0.5	0.0	0.0	0.0	0.0	0.0	59.0	Female	White
466	467	12.0	5.0	28.0	4.0	11.0	9.0	3.0	CDR = 0.5	Stage 1	0.5	0.0	0.0	0.0	0.5	0.0	84.0	Female	White
467	468	5.0	0.0	11.0	26.0	5.0	13.0	2.0	CDR = 1	Stage 2	2.0	1.0	1.0	1.0	1.0	1.0	71.0	Male	White
468	469	14.0	19.0	29.0	2.0	22.0	17.0	6.0	CDR = 0	Stage 0	0.0	0.0	0.0	0.0	0.0	0.0	68.0	Male	White
469	470	15.0	6.0	29.0	2.0	16.0	19.0	5.0	CDR = 0.5	Stage 1	0.5	0.0	0.0	0.5	0.5	0.5	66.0	Male	White
470	471	14.0	5.0	24.0	2.0	8.0	13.0	5.0	CDR = 0.5	Stage 1	0.5	0.5	0.0	0.5	0.5	0.5	88.0	Male	White
471	473	13.0	0.0	23.0	2.0	10.0	13.0	2.0	CDR = 0.5	Stage 1	1.0	0.5	0.0	0.5	0.5	0.0	73.0	Male	Black
472	473	13.0	2.0	20.0	10.0	11.0	13.0	2.0	CDR = 0.5	Stage 1	1.0	0.5	0.0	0.5	0.5	0.5	73.0	Male	Black
473	474	14.0	2.0	19.0	17.0	11.0	10.0	0.0	CDR = 1	Stage 2	1.0	1.0	1.0	0.5	1.0	0.5	69.0	Male	White
474	476	8.0	0.0	18.0	16.0	11.0	13.0	2.0	CDR = 1	Stage 2	1.0	1.0	0.0	1.0	2.0	1.0	85.0	Male	Black
475	476	6.0	4.0	7.0	25.0	5.0	13.0	2.0	CDR = 3	Stage 4	3.0	3.0	2.0	3.0	2.0	3.0	85.0	Male	Black
476	478	15.0	9.0	23.0	4.0	12.0	13.0	3.0	CDR = 0.5	Stage 1	0.5	0.5	0.0	0.5	0.5	0.5	79.0	Male	White
477	478	15.0	3.0	24.0	6.0	14.0	11.0	2.0	CDR = 0.5	Stage 1	0.5	0.0	0.0	0.5	0.0	0.5	79.0	Male	White
478	479	12.0	4.0	17.0	24.0	12.0	15.0	0.0	CDR = 1	Stage 2	1.0	1.0	0.0	1.0	1.0	0.5	87.0	Female	White
479	480	14.0	8.0	24.0	4.0	13.0	13.0	2.0	CDR = 0.5	Stage 1	0.5	0.0	0.0	0.0	0.0	0.0	74.0	Female	White
480	481	14.0	4.0	23.0	10.0	12.0	13.0	2.0	CDR = 3	Stage 4	3.0	3.0	3.0	3.0	2.0	3.0	81.0	Female	Black
481	482	9.0	2.0	6.0	28.0	12.0	13.0	2.0	CDR = 2	Stage 3	2.0	2.0	2.0	2.0	2.0	2.0	71.0	Male	White
482	483	14.0	4.0	10.0	28.0	12.0	13.0	2.0	CDR = 2	Stage 3	2.0	2.0	2.0	2.0	2.0	2.0	67.0	Female	White
483	484	12.0	0.0	17.0	24.0	10.0	16.0	3.0	CDR = 1	Stage 2	1.0	1.0	1.0	2.0	1.0	1.0	83.0	Male	White
484	485	15.0	7.0	28.0	0.0	20.0	20.0	8.0	CDR = 0	Stage 0	0.0	0.0	0.0	0.0	0.0	0.0	46.0	Female	White
485	486	15.0	9.0	26.0	0.0	15.0	17.0	4.0	CDR = 0	Stage 0	0.0	0.0	0.0	0.0	0.0	0.0	80.0	Male	White
486	488	10.0	1.0	23.0	10.0	20.0	7.0	0.0	CDR = 1	Stage 2	1.0	1.0	1.0	1.0	1.0	2.0	87.0	Male	White
487	488	12.0	1.0	18.0	10.0	12.0	10.0	10.0	CDR = 2	Stage 3	2.0	2.0	1.0	2.0	2.0	1.0	87.0	Male	White
488	490	14.0	2.0	24.0	10.0	12.0	12.0	0.0	CDR = 1	Stage 2	1.0	0.5	1.0	0.5	0.5	1.0	77.0	Male	White
489	490	14.0	4.0	19.0	17.0	12.0	13.0	2.0	CDR = 1	Stage 2	1.0	1.0	0.0	1.0	0.5	1.0	77.0	Male	White
490	491	12.0	4.0	24.0	24.0	12.0	13.0	2.0	CDR = 2	Stage 3	2.0	2.0	2.0	2.0	2.0	2.0	79.0	Male	White
491	492	11.0	0.0	21.0	18.0	10.0	5.0	1.0	CDR = 0.5	Stage 1	0.5	1.0	0.0	0.5	0.5	0.5	87.0	Female	White
492	495	15.0	11.0	29.0	2.0	21.0	15.0	6.0	CDR = 0	Stage 0	0.0	0.0	0.0	0.0	0.0	0.0	75.0	Female	White
493	495	15.0	11.0	30.0	4.0	28.0	21.0	8.0	CDR = 0.5	Stage 1	0.5	0.0	0.0	0.0	0.0	0.0	75.0	Female	White
494	495	15.0	11.0	29.0	0.0	20.0	13.0	4.0	CDR = 0.5	Stage 1	0.0	0.5	0.0	0.5	0.0	0.0	75.0	Female	White
495	496	12.0	6.0	27.0	0.0	13.0	13.0	4.0	CDR = 0.5	Stage 1	0.5	0.0	0.0	0.0	0.0	0.0	73.0	Female	White
496	498	10.0	1.0	22.0	12.0	12.0	8.0	0.0	CDR = 1	Stage 2	2.0	1.0	1.0	1.0	2.0	2.0	>90	Male	Black
497	498	11.0	1.0	12.0	28.0	5.0	8.0	2.0	CDR = 2	Stage 3	2.0	2.0	2.0	2.0	2.0	2.0	>90	Male	Black
498	499	15.0	11.0	28.0	0.0	22.0	22.0	8.0	CDR = 0	Stage 0	0.0	0.0	0.0	0.0	0.0	0.0	76.0	Male	White
499	500	15.0	8.0	26.0	8.0	14.0	20.0	6.0	CDR = 0	Stage 0	0.0	0.0	0.0	0.0	0.0	0.0	62.0	Female	Black
500	501	15.0	14.0	29.0	4.0	17.0	24.0	9.0	CDR = 0	Stage 0	0.0	0.0	0.0	0.0	0.0	0.0	61.0	Female	White
501	502	15.0	7.0	25.0	17.0	19.0	14.0	1.0	CDR = 0.5	Stage 1	1.0	1.0	0.0	1.0	0.5	0.5	63.0	Female	White
502	505	15.0	0.0	23.0	8.0	12.0	8.0	0.0	CDR = 0.5	Stage 1	0.5	0.5	0.0	0.5	0.5	0.5	74.0	Female	White
503	505	15.0	4.0	16.0	17.0	12.0	13.0	2.0	CDR = 0.5	Stage 1	0.5	0.5	0.0	0.5	0.5	0.0	74.0	Female	White
504	505	14.0	0.0	16.0	21.0	12.0	5.0	0.0	CDR = 1	Stage 2	1.0	1.0	0.0	1.0	1.0	1.0	74.0	Female	White
505	506	13.0	4.0	12.0	22.0	4.0	9.0	1.0	CDR = 1	Stage 2	1.0	1.0	0.0	1.0	1.0	1.0	75.0	Female	Black
506	510	14.0	5.0	26.0	8.0	8.0	11.0	3.0	CDR = 0.5	Stage 1	0.5	0.0	0.0	0.5	0.5	0.0	68.0	Female	White
507	510	13.0	0.0	26.0	6.0	19.0	9.0	1.0	CDR = 0.5	Stage 1	1.0	0.5	0.0	0.5	0.5	0.0	68.0	Female	White
508	510	13.0	2.0	25.0	8.0	12.0	14.0	0.0	CDR = 1	Stage 2	1.0	0.5	1.0	1.0	0.5	0.5	68.0	Female	White
509	510	13.0	1.0	24.0	16.0	9.0	7.0	0.0	CDR = 1	Stage 2	1.0	1.0	0.0	1.0	0.5	1.0	68.0	Female	White
510	511	15.0	4.0	23.0	0.0	18.0	18.0	6.0	CDR = 0	Stage 0	0.0	0.0	0.0	0.0	0.0	0.0	66.0	Male	White
511	512	15.0	9.0	28.0	2.0	15.0	23.0	8.0	CDR = 0	Stage 0	0.0	0.0	0.0	0.0	0.0	0.0	53.0	Female	White
512	514	15.0	10.0	29.0	0.0	14.0	17.0	7.0	CDR = 0	Stage 0	0.0	0.0	0.0	0.0	0.0	0.0	73.0	Male	White
513	514	13.0	10.0	29.0	5.0	20.0	18.0	5.0	CDR = 0	Stage 0	0.0	0.0	0.0	0.0	0.0	0.0	73.0	Male	White
514	515	15.0	14.0	26.0	0.0	18.0	28.0	9.0	CDR = 0	Stage 0	0.0	0.0	0.0	0.0	0.0	0.0	66.0	Female	White
515	516	11.0	9.0	25.0	9.0	8.0	13.0	1.0	CDR = 0.5	Stage 1	0.5	0.5	0.0	0.5	0.5	0.0	88.0	Female	Black
516	518	13.0	4.0	14.0	28.0	4.0	3.0	0.0	CDR = 2	Stage 3	2.0	2.0	2.0	2.0	2.0	2.0	67.0	Male	White
517	518	13.0	0.0	13.0	28.0	4.0	4.0	0.0	CDR = 2	Stage 3	2.0	2.0	2.0	3.0	2.0	2.0	67.0	Male	White
518	519	15.0	2.0	20.0	17.0	9.0	16.0	3.0	CDR = 1	Stage 2	0.5	2.0	0.0	1.0	1.0	1.0	80.0	Female	White
519	520	14.0	4.0	26.0	4.0	14.0	17.0	2.0	CDR = 0.5	Stage 1	1.0	1.0	0.0	1.0	0.5	0.5	89.0	Male	White
520	521	13.0	4.0	24.0	6.0	11.0	6.0	2.0	CDR = 0.5	Stage 1	0.5	0.5	0.0	0.5	0.5	0.5	81.0	Female	White
521	522	15.0	7.0	28.0	0.0	19.0	13.0	5.0	CDR = 0.5	Stage 1	1.0	0.5	0.0	0.5	0.0	0.5	84.0	Female	White
522	523	15.0	8.0	29.0	0.0	24.0	15.0	7.0	CDR = 0	Stage 0	0.0	0.0	0.0	0.0	0.0	0.0	68.0	Male	White
523	525	15.0	2.0	20.0	18.0	13.0	13.0	1.0	CDR = 1	Stage 2	1.0	1.0	1.0	1.0	0.5	1.0	77.0	Female	White
524	525	15.0	4.0	24.0	13.0	11.0	11.0	0.0	CDR = 1	Stage 2	1.0	1.0	1.0	1.0	1.0	1.0	77.0	Female	White
525	527	11.0	7.0	19.0	10.0	10.0	12.0	2.0	CDR = 0.5	Stage 1	1.0	1.0	0.0	1.0	0.5	0.0	72.0	Female	White
526	527	7.0	0.0	8.0	21.0	4.0	7.0	2.0	CDR = 2	Stage 3	2.0	2.0	2.0	3.0	2.0	2.0	72.0	Female	White
527	528	13.0	0.0	19.0	14.0	11.0	16.0	0.0	CDR = 1	Stage 2	1.0	1.0	0.0	1.0	1.0	1.0	79.0	Female	Black
528	530	11.0	0.0	15.0	24.0	9.0	2.0	0.0	CDR = 2	Stage 3	2.0	2.0	1.0	2.0	2.0	2.0	80.0	Female	Black
529	530	11.0	2.0	20.0	17.0	7.0	4.0	0.0	CDR = 2	Stage 3	2.0	2.0	1.0	2.0	2.0	2.0	80.0	Female	Black
530	531	13.0	0.0	17.0	23.0	6.0	11.0	2.0	CDR = 1	Stage 2	1.0	1.0	1.0	1.0	2.0	2.0	88.0	Male	White
531	533	6.0	2.0	18.0	21.0	9.0	7.0	0.0	CDR = 1	Stage 2	1.0	1.0	0.0	2.0	1.0	1.0	84.0	Female	White
532	533	5.0	0.0	15.0	23.0	7.0	1.0	0.0	CDR = 1	Stage 2	1.0	1.0	0.0	1.0	1.0	1.0	84.0	Female	White
533	534	15.0	3.0	27.0	4.0	14.0	15.0	2.0	CDR = 0.5	Stage 1	0.5	0.5	0.0	0.0	0.0	0.0	67.0	Female	White
534	536	15.0	7.0	29.0	6.0	20.0	13.0	7.0	CDR = 0.5	Stage 1	0.5	0.0	0.0	0.5	0.0	0.5	67.0	Female	White
535	536	15.0	5.0	28.0	0.0	13.0	12.0	4.0	CDR = 0.5	Stage 1	0.0	0.0	0.0	0.5	0.0	0.5	67.0	Female	White
536	537	2.0	0.0	2.0	28.0	4.0	13.0	2.0	CDR = 2	Stage 3	3.0	3.0	2.0	0.0	2.0	3.0	76.0	Female	White
537	539	14.0	3.0	23.0	4.0	14.0	14.0	1.0	CDR = 1	Stage 2	1.0	1.0	0.0	1.0	2.0	2.0	85.0	Male	White
538	539	15.0	6.0	21.0	10.0	11.0	10.0	1.0	CDR = 1	Stage 2	1.0	1.0	0.0	1.0	1.0	1.0	85.0	Male	White
539	540	5.0	0.0	6.0	24.0	3.0	0.0	0.0	CDR = 1	Stage 2	1.0	2.0	2.0	1.0	1.0	1.0	62.0	Female	Black
540	541	8.0	2.0	23.0	6.0	12.0	13.0	4.0	CDR = 0.5	Stage 1	0.5	0.5	0.0	0.5	0.0	0.5	83.0	Female	Black
541	543	12.0	6.0	25.0	4.0	16.0	18.0	6.0	CDR = 0.5	Stage 1	0.5	0.0	0.0	0.0	0.0	0.0	53.0	Female	White
542	543	12.0	6.0	23.0	12.0	15.0	10.0	5.0	CDR = 0.5	Stage 1	1.0	0.0	0.0	0.0	0.0	0.0	53.0	Female	White
543	544	15.0	11.0	30.0	0.0	22.0	22.0	7.0	CDR = 0	Stage 0	0.0	0.0	0.0	0.0	0.0	0.0	72.0	Male	White
544	545	10.0	6.0	20.0	10.0	5.0	7.0	3.0	CDR = 1	Stage 2	1.0	1.0	0.0	2.0	1.0	1.0	68.0	Female	White
545	549	7.0	0.0	15.0	12.0	4.0	7.0	3.0	CDR = 0	Stage 0	0.0	0.0	0.0	0.0	0.0	0.0	66.0	Male	White
546	549	10.0	0.0	18.0	15.0	5.0	5.0	1.0	CDR = 0	Stage 0	0.0	0.0	0.0	0.0	0.0	0.0	66.0	Male	White
547	549	4.0	0.0	6.0	17.0	2.0	13.0	2.0	CDR = 0.5	Stage 1	0.5	0.5	0.0	0.5	0.5	0.5	66.0	Male	White
548	549	3.0	0.0	24.0	18.0	12.0	13.0	2.0	CDR = 0.5	Stage 1	0.0	1.0	1.0	1.0	0.0	0.0	66.0	Male	White
549	550	12.0	5.0	23.0	18.0	8.0	14.0	4.0	CDR = 0.5	Stage 1	0.5	0.5	0.0	0.5	0.5	0.0	62.0	Female	Black
550	552	14.0	0.0	11.0	20.0	3.0	10.0	0.0	CDR = 1	Stage 2	1.0	2.0	1.0	2.0	1.0	2.0	72.0	Male	White
551	552	14.0	2.0	16.0	17.0	7.0	6.0	1.0	CDR = 1	Stage 2	1.0	1.0	2.0	2.0	1.0	2.0	72.0	Male	White
552	554	15.0	8.0	28.0	0.0	22.0	23.0	8.0	CDR = 0.5	Stage 1	0.5	0.5	0.0	0.5	0.5	0.5	56.0	Male	White
553	554	15.0	13.0	30.0	0.0	22.0	19.0	9.0	CDR = 1	Stage 2	1.0	0.5	0.0	1.0	1.0	1.0	56.0	Male	White
554	555	15.0	3.0	28.0	6.0	12.0	10.0	3.0	CDR = 1	Stage 2	1.0	1.0	1.0	1.0	0.5	0.5	86.0	Female	White
555	556	15.0	1.0	25.0	12.0	12.0	8.0	1.0	CDR = 0.5	Stage 1	0.5	0.5	0.0	0.5	0.0	0.5	73.0	Male	White
556	557	13.0	9.0	18.0	10.0	7.0	14.0	4.0	CDR = 1	Stage 2	1.0	1.0	1.0	1.0	1.0	1.0	80.0	Male	White
557	558	14.0	13.0	30.0	0.0	21.0	25.0	8.0	CDR = 0	Stage 0	0.0	0.0	0.0	0.0	0.0	0.0	64.0	Female	White
558	559	14.0	4.0	23.0	10.0	12.0	13.0	2.0	CDR = 3	Stage 4	3.0	3.0	3.0	3.0	3.0	3.0	64.0	Female	White
559	560	6.0	4.0	5.0	28.0	3.0	13.0	0.0	CDR = 3	Stage 4	2.0	3.0	2.0	3.0	3.0	3.0	73.0	Female	White
560	561	14.0	7.0	22.0	7.0	11.0	8.0	0.0	CDR = 0.5	Stage 1	0.5	1.0	0.0	1.0	1.0	0.5	84.0	Female	Black
561	562	14.0	0.0	21.0	6.0	15.0	15.0	2.0	CDR = 1	Stage 2	1.0	1.0	0.0	1.0	0.5	1.0	89.0	Female	White
562	564	10.0	5.0	27.0	4.0	14.0	14.0	3.0	CDR = 1	Stage 2	1.0	1.0	0.0	1.0	1.0	1.0	80.0	Female	White
563	564	9.0	4.0	24.0	15.0	9.0	14.0	1.0	CDR = 1	Stage 2	1.0	1.0	0.0	1.0	1.0	1.0	80.0	Female	White
564	565	15.0	4.0	16.0	20.0	7.0	8.0	0.0	CDR = 2	Stage 3	2.0	2.0	2.0	2.0	1.0	2.0	81.0	Female	White
565	566	15.0	5.0	24.0	4.0	14.0	13.0	4.0	CDR = 0.5	Stage 1	0.5	0.0	0.0	0.5	0.0	0.0	71.0	Male	White
566	567	14.0	4.0	23.0	10.0	12.0	13.0	2.0	CDR = 2	Stage 3	2.0	3.0	2.0	3.0	2.0	2.0	62.0	Female	White
567	568	8.0	3.0	20.0	21.0	7.0	9.0	0.0	CDR = 2	Stage 3	2.0	2.0	2.0	2.0	1.0	2.0	85.0	Female	Black
568	569	14.0	2.0	24.0	6.0	9.0	13.0	2.0	CDR = 1	Stage 2	1.0	1.0	1.0	1.0	1.0	1.0	84.0	Female	White
569	570	14.0	9.0	26.0	0.0	10.0	16.0	5.0	CDR = 1	Stage 2	1.0	1.0	0.0	1.0	1.0	0.5	>90	Female	White
570	571	8.0	4.0	20.0	13.0	10.0	10.0	0.0	CDR = 0.5	Stage 1	0.5	0.5	0.0	0.5	0.0	0.5	81.0	Female	White
571	573	12.0	4.0	25.0	2.0	15.0	22.0	5.0	CDR = 0.5	Stage 1	1.0	0.5	0.0	0.5	0.5	0.0	84.0	Male	White
572	573	13.0	6.0	24.0	7.0	15.0	20.0	5.0	CDR = 1	Stage 2	2.0	1.0	2.0	1.0	2.0	1.0	84.0	Male	White
573	574	15.0	6.0	19.0	8.0	13.0	13.0	1.0	CDR = 0.5	Stage 1	1.0	1.0	0.0	1.0	0.5	0.0	77.0	Male	White
574	575	15.0	5.0	29.0	2.0	18.0	22.0	8.0	CDR = 0	Stage 0	0.0	0.0	0.0	0.0	0.0	0.0	64.0	Male	White
575	576	14.0	15.0	27.0	0.0	10.0	14.0	4.0	CDR = 0.5	Stage 1	0.5	0.5	0.0	0.5	0.5	0.5	71.0	Female	White
576	578	9.0	5.0	17.0	24.0	6.0	13.0	1.0	CDR = 2	Stage 3	2.0	2.0	2.0	2.0	1.0	2.0	79.0	Female	Black
577	578	7.0	1.0	13.0	25.0	4.0	11.0	0.0	CDR = 2	Stage 3	2.0	2.0	2.0	2.0	1.0	1.0	79.0	Female	Black
578	580	15.0	8.0	28.0	0.0	9.0	9.0	5.0	CDR = 0.5	Stage 1	0.5	0.0	0.0	0.0	0.0	0.0	69.0	Male	Black
579	580	13.0	5.0	26.0	2.0	10.0	9.0	2.0	CDR = 0.5	Stage 1	0.5	0.0	0.0	0.0	0.0	0.0	69.0	Male	Black
580	582	13.0	3.0	15.0	10.0	10.0	10.0	2.0	CDR = 1	Stage 2	1.0	2.0	0.0	2.0	2.0	1.0	74.0	Male	White
581	582	13.0	3.0	9.0	26.0	8.0	7.0	0.0	CDR = 1	Stage 2	1.0	1.0	2.0	2.0	1.0	2.0	74.0	Male	White
582	583	12.0	2.0	17.0	16.0	12.0	13.0	2.0	CDR = 0.5	Stage 1	0.5	0.5	0.0	0.5	0.5	0.0	73.0	Male	White
583	584	14.0	7.0	27.0	5.0	13.0	23.0	8.0	CDR = 0.5	Stage 1	1.0	0.5	0.0	1.0	0.5	0.5	77.0	Male	White
584	586	14.0	5.0	23.0	6.0	18.0	13.0	5.0	CDR = 0.5	Stage 1	0.5	0.5	0.0	1.0	1.0	0.5	77.0	Male	White
585	586	15.0	8.0	29.0	2.0	16.0	12.0	4.0	CDR = 1	Stage 2	1.0	1.0	0.0	1.0	1.0	1.0	77.0	Male	White
586	588	14.0	7.0	12.0	15.0	9.0	4.0	1.0	CDR = 1	Stage 2	1.0	1.0	2.0	1.0	1.0	2.0	69.0	Male	White
587	588	13.0	6.0	16.0	15.0	11.0	3.0	0.0	CDR = 2	Stage 3	2.0	2.0	3.0	2.0	2.0	2.0	69.0	Male	White
588	589	14.0	4.0	23.0	10.0	12.0	13.0	2.0	CDR = 0	Stage 0	0.0	0.0	0.0	0.0	0.0	0.0	61.0	Male	White
589	590	15.0	13.0	26.0	4.0	12.0	18.0	5.0	CDR = 0	Stage 0	0.0	0.0	0.0	0.0	0.0	0.0	84.0	Male	Black
590	591	15.0	12.0	29.0	2.0	20.0	23.0	9.0	CDR = 0	Stage 0	0.0	0.0	0.0	0.0	0.0	0.0	71.0	Male	White
591	592	15.0	2.0	21.0	24.0	16.0	12.0	2.0	CDR = 1	Stage 2	1.0	1.0	1.0	0.5	1.0	1.0	70.0	Male	White
592	593	15.0	4.0	26.0	3.0	10.0	24.0	7.0	CDR = 1	Stage 2	0.5	0.5	1.0	1.0	1.0	1.0	66.0	Male	White
593	594	8.0	1.0	18.0	18.0	4.0	7.0	0.0	CDR = 0.5	Stage 1	1.0	1.0	0.0	0.5	0.5	1.0	72.0	Female	White
594	595	13.0	3.0	19.0	14.0	8.0	12.0	0.0	CDR = 1	Stage 2	1.0	1.0	1.0	1.0	1.0	1.0	76.0	Female	White
595	598	6.0	8.0	24.0	8.0	6.0	7.0	2.0	CDR = 0.5	Stage 1	0.5	0.5	0.0	0.5	0.0	0.0	70.0	Male	White
596	598	8.0	0.0	27.0	8.0	8.0	4.0	0.0	CDR = 0.5	Stage 1	1.0	0.5	0.0	0.5	1.0	0.5	70.0	Male	White
597	598	14.0	4.0	22.0	12.0	12.0	13.0	2.0	CDR = 0.5	Stage 1	0.5	0.5	0.0	0.5	0.5	0.5	70.0	Male	White
598	599	15.0	14.0	30.0	0.0	19.0	17.0	7.0	CDR = 0	Stage 0	0.0	0.0	0.0	0.0	0.0	0.0	68.0	Female	White
599	602	13.0	15.0	23.0	11.0	9.0	13.0	3.0	CDR = 0.5	Stage 1	1.0	0.5	0.0	0.5	0.5	0.5	83.0	Female	White
600	602	15.0	9.0	27.0	2.0	14.0	15.0	3.0	CDR = 0.5	Stage 1	0.5	0.0	0.0	0.0	0.0	0.0	83.0	Female	White
601	602	14.0	11.0	22.0	8.0	9.0	11.0	0.0	CDR = 0.5	Stage 1	0.5	0.0	0.0	0.5	0.5	0.5	83.0	Female	White
602	603	15.0	6.0	28.0	0.0	18.0	15.0	3.0	CDR = 0.5	Stage 1	0.5	0.0	0.0	0.0	0.5	0.5	72.0	Female	White
603	605	14.0	4.0	23.0	10.0	12.0	13.0	2.0	CDR = 0.5	Stage 1	0.5	0.0	0.0	0.0	0.0	0.0	67.0	Female	Black
604	605	15.0	4.0	21.0	13.0	13.0	23.0	0.0	CDR = 0.5	Stage 1	1.0	0.5	0.0	1.0	0.5	0.5	67.0	Female	Black
605	606	11.0	0.0	21.0	21.0	10.0	9.0	0.0	CDR = 2	Stage 3	2.0	2.0	2.0	2.0	2.0	2.0	>90	Female	White
606	609	9.0	1.0	19.0	10.0	8.0	13.0	2.0	CDR = 0.5	Stage 1	1.0	1.0	0.0	0.5	0.5	1.0	87.0	Female	White
607	609	6.0	0.0	14.0	14.0	8.0	5.0	0.0	CDR = 1	Stage 2	1.0	1.0	0.0	1.0	1.0	1.0	87.0	Female	White
608	609	3.0	0.0	7.0	28.0	4.0	13.0	2.0	CDR = 2	Stage 3	2.0	2.0	2.0	2.0	2.0	2.0	87.0	Female	White
609	611	13.0	3.0	24.0	15.0	11.0	9.0	1.0	CDR = 1	Stage 2	1.0	1.0	1.0	1.0	1.0	1.0	>90	Female	White
610	611	13.0	2.0	20.0	16.0	11.0	9.0	2.0	CDR = 1	Stage 2	1.0	1.0	1.0	1.0	1.0	2.0	>90	Female	White
611	612	15.0	20.0	29.0	0.0	27.0	25.0	9.0	CDR = 0.5	Stage 1	0.5	0.0	0.0	0.5	0.0	0.5	65.0	Male	White
612	613	15.0	10.0	25.0	12.0	12.0	12.0	4.0	CDR = 0.5	Stage 1	0.5	0.0	0.0	0.0	0.0	0.0	60.0	Female	Black
613	614	13.0	9.0	21.0	10.0	10.0	15.0	4.0	CDR = 1	Stage 2	1.0	1.0	1.0	1.0	1.0	1.0	69.0	Male	Black
614	618	15.0	9.0	27.0	0.0	17.0	22.0	7.0	CDR = 0.5	Stage 1	0.0	0.5	0.0	0.0	0.0	0.0	80.0	Female	Black
615	618	15.0	4.0	28.0	4.0	18.0	18.0	2.0	CDR = 0.5	Stage 1	0.5	0.5	0.0	0.0	0.0	0.0	80.0	Female	Black
616	618	15.0	6.0	28.0	4.0	12.0	17.0	1.0	CDR = 0.5	Stage 1	0.5	0.0	0.0	0.5	0.0	0.5	80.0	Female	Black
617	618	15.0	5.0	27.0	2.0	16.0	20.0	6.0	CDR = 0.5	Stage 1	0.5	0.0	0.0	0.5	0.0	0.0	80.0	Female	Black
618	620	14.0	4.0	23.0	10.0	12.0	13.0	2.0	CDR = 2	Stage 3	2.0	2.0	2.0	3.0	2.0	3.0	90.0	Female	White
619	620	8.0	0.0	11.0	25.0	12.0	13.0	2.0	CDR = 2	Stage 3	2.0	1.0	2.0	2.0	1.0	2.0	90.0	Female	White
620	624	14.0	9.0	29.0	5.0	23.0	18.0	8.0	CDR = 0	Stage 0	0.0	0.0	0.0	0.0	0.0	0.0	65.0	Male	White
621	624	14.0	8.0	25.0	2.0	24.0	21.0	9.0	CDR = 0.5	Stage 1	0.5	0.5	1.0	0.5	0.0	0.0	65.0	Male	White
622	624	15.0	14.0	26.0	4.0	24.0	22.0	8.0	CDR = 0.5	Stage 1	0.5	0.5	0.0	0.5	0.0	0.5	65.0	Male	White
623	624	14.0	12.0	26.0	4.0	19.0	25.0	9.0	CDR = 0	Stage 0	0.0	0.0	0.0	0.0	0.0	0.0	65.0	Male	White
624	625	14.0	0.0	22.0	9.0	13.0	16.0	1.0	CDR = 0.5	Stage 1	0.5	0.5	0.0	1.0	0.5	0.5	79.0	Female	Black
625	627	14.0	0.0	7.0	22.0	3.0	3.0	2.0	CDR = 2	Stage 3	2.0	2.0	2.0	3.0	2.0	2.0	55.0	Female	Black
626	627	14.0	4.0	24.0	28.0	12.0	13.0	2.0	CDR = 2	Stage 3	2.0	2.0	2.0	3.0	2.0	2.0	55.0	Female	Black
627	628	15.0	10.0	26.0	6.0	18.0	18.0	6.0	CDR = 0.5	Stage 1	1.0	1.0	0.0	0.5	1.0	0.5	87.0	Female	White
628	629	13.0	5.0	27.0	2.0	14.0	20.0	7.0	CDR = 0	Stage 0	0.0	0.0	0.0	0.0	0.0	0.0	73.0	Female	White
629	631	15.0	3.0	23.0	11.0	10.0	7.0	2.0	CDR = 2	Stage 3	1.0	1.0	2.0	2.0	2.0	2.0	83.0	Female	White
630	631	14.0	4.0	17.0	17.0	12.0	8.0	0.0	CDR = 2	Stage 3	2.0	1.0	2.0	1.0	2.0	2.0	83.0	Female	White
631	634	14.0	4.0	23.0	10.0	12.0	13.0	2.0	CDR = 3	Stage 4	3.0	3.0	2.0	3.0	2.0	3.0	66.0	Female	White
632	634	14.0	4.0	23.0	10.0	12.0	13.0	2.0	CDR = 3	Stage 4	3.0	3.0	3.0	3.0	3.0	3.0	66.0	Female	White
633	634	14.0	4.0	23.0	10.0	12.0	13.0	2.0	CDR = 3	Stage 4	3.0	3.0	3.0	3.0	3.0	3.0	66.0	Female	White
634	635	10.0	4.0	18.0	8.0	4.0	6.0	2.0	CDR = 1	Stage 2	1.0	0.5	0.0	1.0	1.0	1.0	83.0	Female	White
635	637	15.0	7.0	26.0	0.0	18.0	14.0	6.0	CDR = 0.5	Stage 1	0.5	0.0	0.0	0.0	0.0	0.0	69.0	Male	White
636	637	15.0	5.0	28.0	2.0	24.0	17.0	7.0	CDR = 0	Stage 0	0.0	0.0	0.0	0.0	0.0	0.0	69.0	Male	White
637	639	12.0	4.0	23.0	14.0	12.0	7.0	0.0	CDR = 1	Stage 2	1.0	1.0	1.0	1.0	1.0	1.0	82.0	Female	White
638	639	11.0	1.0	20.0	17.0	10.0	7.0	0.0	CDR = 1	Stage 2	1.0	2.0	2.0	1.0	1.0	1.0	82.0	Female	White
639	640	12.0	1.0	22.0	12.0	8.0	7.0	0.0	CDR = 0.5	Stage 1	0.5	0.5	0.0	0.5	0.5	0.5	74.0	Female	White
640	641	14.0	5.0	29.0	2.0	11.0	21.0	5.0	CDR = 0.5	Stage 1	0.5	0.5	0.0	0.5	0.0	0.0	77.0	Male	White
641	644	15.0	4.0	26.0	6.0	13.0	15.0	3.0	CDR = 0.5	Stage 1	0.5	0.0	0.0	0.0	0.0	0.0	80.0	Female	Black
642	644	14.0	3.0	25.0	10.0	10.0	12.0	2.0	CDR = 0.5	Stage 1	0.5	0.0	0.0	0.0	0.0	0.0	80.0	Female	Black
643	644	13.0	5.0	24.0	10.0	8.0	14.0	0.0	CDR = 0.5	Stage 1	0.5	0.0	0.0	0.0	0.0	0.0	80.0	Female	Black
644	647	10.0	4.0	19.0	15.0	14.0	12.0	3.0	CDR = 0.5	Stage 1	1.0	1.0	0.0	0.5	0.5	1.0	73.0	Female	Black
645	647	9.0	2.0	12.0	21.0	6.0	11.0	0.0	CDR = 1	Stage 2	2.0	1.0	1.0	1.0	1.0	2.0	73.0	Female	Black
646	647	6.0	1.0	13.0	26.0	8.0	5.0	2.0	CDR = 1	Stage 2	1.0	1.0	1.0	1.0	1.0	2.0	73.0	Female	Black
647	650	13.0	10.0	24.0	9.0	15.0	15.0	7.0	CDR = 0.5	Stage 1	0.5	0.0	0.0	0.5	0.5	0.0	86.0	Female	White
648	650	15.0	9.0	29.0	0.0	11.0	17.0	6.0	CDR = 0.5	Stage 1	0.5	0.5	0.0	0.5	0.5	0.5	86.0	Female	White
649	650	14.0	6.0	24.0	0.0	15.0	12.0	6.0	CDR = 0.5	Stage 1	0.5	0.5	0.0	0.5	0.5	0.5	86.0	Female	White
650	651	13.0	3.0	16.0	24.0	9.0	13.0	0.0	CDR = 2	Stage 3	1.0	1.0	3.0	2.0	2.0	1.0	61.0	Male	White
651	653	15.0	5.0	25.0	6.0	11.0	12.0	2.0	CDR = 0	Stage 0	0.0	0.0	0.0	0.0	0.0	0.0	76.0	Male	White
652	653	15.0	8.0	28.0	0.0	12.0	12.0	5.0	CDR = 0	Stage 0	0.0	0.0	0.0	0.0	0.0	0.0	76.0	Male	White
653	654	14.0	16.0	28.0	0.0	13.0	19.0	2.0	CDR = 1	Stage 2	1.0	1.0	0.0	1.0	1.0	1.0	83.0	Female	White
654	655	14.0	7.0	27.0	6.0	20.0	15.0	2.0	CDR = 0.5	Stage 1	0.5	0.5	0.0	0.5	0.5	0.5	79.0	Female	White
655	658	15.0	4.0	24.0	11.0	15.0	18.0	6.0	CDR = 0.5	Stage 1	1.0	1.0	0.0	0.5	0.5	0.5	86.0	Female	Black
656	658	14.0	4.0	26.0	12.0	17.0	13.0	4.0	CDR = 1	Stage 2	1.0	1.0	0.0	1.0	1.0	1.0	86.0	Female	Black
657	658	15.0	8.0	27.0	6.0	8.0	18.0	6.0	CDR = 0.5	Stage 1	0.5	0.5	0.0	0.5	0.5	1.0	86.0	Female	Black
658	659	13.0	5.0	20.0	14.0	14.0	10.0	1.0	CDR = 0.5	Stage 1	1.0	0.5	0.0	1.0	0.0	1.0	87.0	Female	White
659	661	15.0	7.0	29.0	2.0	18.0	23.0	10.0	CDR = 0.5	Stage 1	0.5	0.0	0.0	0.0	0.0	0.0	67.0	Male	White
660	661	15.0	11.0	29.0	0.0	25.0	24.0	9.0	CDR = 0.5	Stage 1	0.5	0.0	0.0	0.5	0.0	0.0	67.0	Male	White
661	663	7.0	1.0	9.0	28.0	9.0	4.0	0.0	CDR = 1	Stage 2	1.0	1.0	0.0	1.0	1.0	1.0	85.0	Male	White
662	663	7.0	0.0	10.0	24.0	9.0	13.0	2.0	CDR = 2	Stage 3	2.0	2.0	2.0	1.0	1.0	2.0	85.0	Male	White
663	664	12.0	2.0	15.0	13.0	5.0	13.0	2.0	CDR = 2	Stage 3	2.0	2.0	2.0	3.0	2.0	2.0	66.0	Female	White
664	665	14.0	0.0	25.0	0.0	17.0	8.0	2.0	CDR = 0.5	Stage 1	0.5	0.5	0.0	0.5	0.0	0.0	73.0	Male	White
665	667	9.0	2.0	19.0	22.0	3.0	13.0	0.0	CDR = 1	Stage 2	1.0	1.0	1.0	1.0	1.0	1.0	82.0	Female	White
666	667	8.0	0.0	16.0	24.0	3.0	11.0	0.0	CDR = 1	Stage 2	1.0	1.0	1.0	1.0	1.0	1.0	82.0	Female	White
667	668	15.0	0.0	20.0	24.0	15.0	7.0	1.0	CDR = 1	Stage 2	1.0	1.0	1.0	1.0	1.0	1.0	78.0	Male	White
668	670	11.0	7.0	24.0	4.0	7.0	9.0	5.0	CDR = 0.5	Stage 1	1.0	0.5	0.0	0.5	0.0	0.5	76.0	Female	White
669	670	7.0	0.0	8.0	28.0	3.0	4.0	0.0	CDR = 1	Stage 2	1.0	1.0	2.0	1.0	1.0	2.0	76.0	Female	White
670	672	14.0	4.0	23.0	10.0	12.0	13.0	2.0	CDR = 2	Stage 3	2.0	2.0	2.0	3.0	2.0	3.0	68.0	Female	White
671	672	14.0	4.0	23.0	10.0	12.0	13.0	2.0	CDR = 2	Stage 3	2.0	3.0	2.0	3.0	3.0	2.0	68.0	Female	White
672	675	14.0	6.0	23.0	8.0	14.0	18.0	4.0	CDR = 0.5	Stage 1	1.0	0.5	0.0	1.0	0.0	0.0	68.0	Female	White
673	675	15.0	6.0	22.0	2.0	17.0	12.0	2.0	CDR = 0.5	Stage 1	0.5	0.5	0.0	0.5	0.0	0.0	68.0	Female	White
674	675	14.0	8.0	22.0	6.0	14.0	18.0	4.0	CDR = 0.5	Stage 1	0.5	0.5	0.0	0.5	0.0	0.0	68.0	Female	White
675	676	10.0	3.0	25.0	13.0	12.0	13.0	1.0	CDR = 0.5	Stage 1	1.0	1.0	0.0	1.0	0.5	0.5	84.0	Female	White
676	677	11.0	3.0	20.0	24.0	12.0	13.0	2.0	CDR = 1	Stage 2	1.0	1.0	1.0	1.0	1.0	1.0	81.0	Female	Black
677	679	14.0	6.0	24.0	10.0	10.0	14.0	2.0	CDR = 1	Stage 2	1.0	1.0	0.0	1.0	0.5	1.0	81.0	Female	White
678	679	13.0	5.0	26.0	10.0	10.0	13.0	1.0	CDR = 1	Stage 2	1.0	1.0	0.0	1.0	1.0	1.0	81.0	Female	White
679	681	14.0	4.0	23.0	10.0	12.0	13.0	2.0	CDR = 2	Stage 3	2.0	2.0	2.0	3.0	2.0	2.0	76.0	Female	White
680	681	14.0	4.0	23.0	10.0	12.0	13.0	2.0	CDR = 2	Stage 3	2.0	2.0	2.0	3.0	3.0	3.0	76.0	Female	White
681	683	11.0	0.0	11.0	25.0	9.0	8.0	2.0	CDR = 1	Stage 2	1.0	1.0	1.0	1.0	1.0	1.0	84.0	Male	White
682	683	14.0	4.0	23.0	10.0	12.0	13.0	2.0	CDR = 2	Stage 3	2.0	2.0	2.0	2.0	2.0	2.0	84.0	Male	White
683	685	13.0	0.0	20.0	21.0	7.0	12.0	0.0	CDR = 2	Stage 3	2.0	1.0	2.0	1.0	2.0	2.0	75.0	Female	White
684	685	9.0	0.0	20.0	24.0	6.0	7.0	0.0	CDR = 2	Stage 3	2.0	1.0	2.0	1.0	2.0	2.0	75.0	Female	White
685	686	15.0	2.0	21.0	13.0	14.0	5.0	0.0	CDR = 0.5	Stage 1	0.5	0.5	0.0	0.5	0.0	0.0	69.0	Female	White
686	687	15.0	6.0	23.0	10.0	23.0	14.0	2.0	CDR = 0.5	Stage 1	0.5	0.5	0.0	0.5	0.5	1.0	65.0	Female	White
687	688	14.0	6.0	23.0	5.0	11.0	13.0	3.0	CDR = 1	Stage 2	0.0	1.0	1.0	1.0	1.0	1.0	82.0	Male	White
688	690	10.0	3.0	23.0	10.0	14.0	11.0	0.0	CDR = 0.5	Stage 1	1.0	1.0	0.0	0.5	0.5	0.5	88.0	Female	White
689	690	7.0	3.0	20.0	17.0	14.0	8.0	0.0	CDR = 1	Stage 2	1.0	1.0	1.0	1.0	1.0	1.0	88.0	Female	White
690	692	15.0	4.0	20.0	10.0	11.0	13.0	1.0	CDR = 0.5	Stage 1	0.5	0.0	0.0	1.0	0.5	0.0	55.0	Female	White
691	692	14.0	3.0	21.0	2.0	10.0	7.0	1.0	CDR = 0.5	Stage 1	0.5	0.5	0.0	0.5	0.5	0.5	55.0	Female	White
692	694	15.0	11.0	30.0	0.0	28.0	25.0	9.0	CDR = 0	Stage 0	0.0	0.0	0.0	0.0	0.0	0.0	68.0	Female	White
693	694	14.0	11.0	30.0	0.0	20.0	22.0	8.0	CDR = 0	Stage 0	0.0	0.0	0.0	0.0	0.0	0.0	68.0	Female	White
694	695	9.0	5.0	17.0	21.0	7.0	13.0	0.0	CDR = 1	Stage 2	1.0	1.0	1.0	1.0	1.0	1.0	88.0	Female	White
695	696	12.0	4.0	23.0	8.0	4.0	14.0	0.0	CDR = 1	Stage 2	1.0	1.0	0.0	1.0	2.0	1.0	83.0	Female	White
696	698	13.0	0.0	16.0	19.0	12.0	10.0	3.0	CDR = 2	Stage 3	2.0	1.0	2.0	2.0	2.0	2.0	79.0	Female	White
697	698	11.0	0.0	20.0	18.0	7.0	14.0	4.0	CDR = 2	Stage 3	2.0	1.0	2.0	2.0	2.0	2.0	79.0	Female	White
698	699	14.0	4.0	18.0	9.0	12.0	13.0	2.0	CDR = 1	Stage 2	1.0	1.0	1.0	2.0	1.0	1.0	51.0	Female	Black
699	701	14.0	4.0	23.0	10.0	12.0	13.0	2.0	CDR = 0	Stage 0	0.0	0.0	0.0	0.0	0.0	0.0	59.0	Female	White
700	701	15.0	14.0	30.0	2.0	18.0	23.0	10.0	CDR = 0	Stage 0	0.0	0.0	0.0	0.0	0.0	0.0	59.0	Female	White
701	702	10.0	0.0	15.0	21.0	16.0	10.0	0.0	CDR = 2	Stage 3	2.0	2.0	2.0	2.0	2.0	2.0	84.0	Male	White
702	703	14.0	16.0	28.0	0.0	13.0	11.0	2.0	CDR = 0.5	Stage 1	0.5	0.0	0.0	0.0	0.0	0.0	68.0	Female	White
703	704	15.0	3.0	24.0	15.0	13.0	11.0	3.0	CDR = 0.5	Stage 1	0.5	0.5	0.0	0.5	0.0	0.0	74.0	Female	White
704	706	10.0	1.0	23.0	18.0	14.0	13.0	0.0	CDR = 1	Stage 2	1.0	1.0	1.0	1.0	1.0	1.0	>90	Female	White
705	706	11.0	3.0	22.0	13.0	17.0	14.0	1.0	CDR = 1	Stage 2	1.0	1.0	1.0	1.0	0.5	1.0	>90	Female	White
706	709	15.0	14.0	29.0	2.0	14.0	24.0	10.0	CDR = 0	Stage 0	0.0	0.0	0.0	0.0	0.0	0.0	75.0	Male	White
707	709	15.0	11.0	29.0	2.0	11.0	21.0	9.0	CDR = 0	Stage 0	0.0	0.0	0.0	0.0	0.0	0.0	75.0	Male	White
708	709	15.0	14.0	29.0	2.0	20.0	19.0	8.0	CDR = 0	Stage 0	0.0	0.0	0.0	0.0	0.0	0.0	75.0	Male	White
709	710	15.0	0.0	25.0	12.0	14.0	20.0	6.0	CDR = 0.5	Stage 1	0.5	0.5	0.0	0.5	0.5	0.0	64.0	Male	White
710	712	13.0	8.0	27.0	0.0	15.0	19.0	6.0	CDR = 0.5	Stage 1	0.5	0.0	0.0	0.5	0.0	0.0	73.0	Female	Black
711	712	12.0	5.0	26.0	4.0	12.0	11.0	4.0	CDR = 0	Stage 0	0.0	0.0	0.0	0.0	0.0	0.0	73.0	Female	Black
712	713	13.0	1.0	19.0	21.0	6.0	6.0	0.0	CDR = 0.5	Stage 1	1.0	1.0	0.0	1.0	0.5	0.5	61.0	Male	White
713	715	12.0	5.0	22.0	15.0	14.0	12.0	0.0	CDR = 1	Stage 2	1.0	0.5	0.0	1.0	1.0	2.0	84.0	Female	White
714	715	13.0	3.0	21.0	18.0	12.0	13.0	0.0	CDR = 1	Stage 2	1.0	1.0	1.0	1.0	1.0	1.0	84.0	Female	White
715	716	15.0	13.0	30.0	0.0	17.0	22.0	9.0	CDR = 0	Stage 0	0.0	0.0	0.0	0.0	0.0	0.0	72.0	Female	White
716	718	7.0	2.0	12.0	14.0	2.0	13.0	2.0	CDR = 0.5	Stage 1	1.0	0.5	0.0	0.0	0.5	0.5	77.0	Female	White
717	718	5.0	4.0	13.0	6.0	2.0	13.0	2.0	CDR = 0.5	Stage 1	1.0	0.5	0.0	0.5	0.5	0.5	77.0	Female	White
718	719	10.0	4.0	11.0	17.0	12.0	13.0	2.0	CDR = 2	Stage 3	1.0	2.0	2.0	2.0	3.0	3.0	80.0	Male	White
719	720	10.0	4.0	19.0	24.0	7.0	12.0	0.0	CDR = 0.5	Stage 1	1.0	1.0	0.0	1.0	0.5	0.5	76.0	Female	White
720	722	15.0	15.0	28.0	0.0	21.0	27.0	9.0	CDR = 0	Stage 0	0.0	0.0	0.0	0.0	0.0	0.0	63.0	Female	White
721	722	15.0	12.0	29.0	0.0	17.0	24.0	8.0	CDR = 0	Stage 0	0.0	0.0	0.0	0.0	0.0	0.0	63.0	Female	White
722	724	13.0	4.0	23.0	12.0	15.0	15.0	0.0	CDR = 1	Stage 2	1.0	1.0	0.0	1.0	0.5	1.0	82.0	Female	Black
723	724	13.0	4.0	18.0	17.0	10.0	13.0	2.0	CDR = 1	Stage 2	1.0	1.0	0.0	1.0	1.0	1.0	82.0	Female	Black
724	726	14.0	0.0	21.0	18.0	10.0	6.0	1.0	CDR = 0.5	Stage 1	1.0	0.5	0.0	0.5	0.0	0.5	76.0	Female	White
725	726	13.0	0.0	22.0	17.0	8.0	5.0	1.0	CDR = 0.5	Stage 1	1.0	0.5	0.0	0.5	0.0	0.5	76.0	Female	White
726	729	11.0	7.0	20.0	13.0	14.0	8.0	0.0	CDR = 2	Stage 3	2.0	1.0	2.0	2.0	1.0	2.0	84.0	Female	White
727	729	13.0	2.0	22.0	17.0	8.0	12.0	0.0	CDR = 1	Stage 2	1.0	1.0	1.0	2.0	1.0	1.0	84.0	Female	White
728	729	13.0	5.0	20.0	18.0	11.0	12.0	0.0	CDR = 2	Stage 3	2.0	2.0	2.0	2.0	1.0	2.0	84.0	Female	White
729	731	15.0	8.0	29.0	2.0	19.0	19.0	6.0	CDR = 0.5	Stage 1	0.5	0.0	0.0	0.0	0.0	0.0	90.0	Female	White
730	731	14.0	7.0	28.0	4.0	18.0	13.0	2.0	CDR = 0.5	Stage 1	0.5	0.5	0.0	0.5	0.0	0.0	90.0	Female	White
731	732	14.0	4.0	23.0	10.0	12.0	13.0	2.0	CDR = 1	Stage 2	1.0	1.0	1.0	1.0	2.0	2.0	84.0	Female	White
732	736	9.0	1.0	18.0	21.0	6.0	9.0	1.0	CDR = 1	Stage 2	1.0	1.0	0.0	1.0	1.0	1.0	53.0	Male	Black
733	736	7.0	0.0	10.0	28.0	8.0	13.0	2.0	CDR = 1	Stage 2	2.0	1.0	2.0	2.0	1.0	1.0	53.0	Male	Black
734	736	8.0	5.0	13.0	24.0	5.0	2.0	0.0	CDR = 1	Stage 2	2.0	2.0	1.0	2.0	1.0	1.0	53.0	Male	Black
735	736	14.0	4.0	23.0	10.0	12.0	13.0	2.0	CDR = 3	Stage 4	3.0	3.0	3.0	3.0	2.0	3.0	53.0	Male	Black
736	740	15.0	5.0	25.0	11.0	16.0	19.0	3.0	CDR = 0.5	Stage 1	1.0	0.5	0.0	1.0	0.5	1.0	70.0	Male	White
737	740	15.0	9.0	23.0	2.0	12.0	20.0	6.0	CDR = 0.5	Stage 1	1.0	1.0	0.0	1.0	0.5	0.5	70.0	Male	White
738	740	15.0	5.0	21.0	4.0	16.0	14.0	2.0	CDR = 1	Stage 2	1.0	1.0	1.0	1.0	1.0	1.0	70.0	Male	White
739	740	15.0	5.0	22.0	5.0	15.0	20.0	1.0	CDR = 1	Stage 2	1.0	1.0	0.0	1.0	1.0	1.0	70.0	Male	White
740	742	11.0	3.0	25.0	6.0	9.0	11.0	0.0	CDR = 0.5	Stage 1	0.5	0.5	0.0	0.0	0.0	0.0	71.0	Male	White
741	742	10.0	2.0	16.0	11.0	13.0	14.0	0.0	CDR = 1	Stage 2	1.0	1.0	1.0	1.0	1.0	1.0	71.0	Male	White
742	745	15.0	6.0	27.0	4.0	14.0	16.0	5.0	CDR = 0.5	Stage 1	1.0	0.5	0.0	0.0	0.5	0.5	80.0	Female	White
743	745	15.0	3.0	27.0	2.0	8.0	13.0	5.0	CDR = 0.5	Stage 1	1.0	0.5	0.0	0.0	0.0	0.5	80.0	Female	White
744	745	15.0	4.0	26.0	2.0	9.0	11.0	1.0	CDR = 1	Stage 2	1.0	1.0	0.0	1.0	1.0	1.0	80.0	Female	White
745	746	10.0	1.0	13.0	21.0	9.0	7.0	0.0	CDR = 1	Stage 2	1.0	1.0	1.0	2.0	1.0	1.0	85.0	Male	Black
746	748	15.0	11.0	29.0	0.0	24.0	21.0	8.0	CDR = 0.5	Stage 1	0.5	0.5	1.0	1.0	0.5	0.5	63.0	Male	White
747	748	14.0	4.0	29.0	0.0	12.0	13.0	2.0	CDR = 0	Stage 0	0.0	0.0	0.0	0.0	0.0	0.0	63.0	Male	White
748	749	15.0	4.0	21.0	14.0	11.0	9.0	0.0	CDR = 1	Stage 2	1.0	1.0	1.0	1.0	2.0	2.0	79.0	Female	White
749	751	10.0	0.0	17.0	15.0	3.0	4.0	2.0	CDR = 2	Stage 3	1.0	1.0	2.0	2.0	2.0	2.0	>90	Male	Black
750	751	8.0	0.0	14.0	22.0	2.0	13.0	2.0	CDR = 2	Stage 3	2.0	2.0	2.0	2.0	2.0	3.0	>90	Male	Black
751	753	9.0	1.0	23.0	19.0	9.0	12.0	2.0	CDR = 0.5	Stage 1	0.5	1.0	0.0	1.0	0.0	0.5	74.0	Female	White
752	753	7.0	0.0	8.0	25.0	7.0	2.0	2.0	CDR = 1	Stage 2	1.0	1.0	2.0	1.0	1.0	1.0	74.0	Female	White
753	755	13.0	3.0	24.0	2.0	13.0	10.0	3.0	CDR = 1	Stage 2	1.0	0.5	0.0	1.0	1.0	1.0	80.0	Male	Asian
754	755	13.0	4.0	27.0	2.0	16.0	13.0	2.0	CDR = 1	Stage 2	1.0	0.5	0.0	1.0	1.0	1.0	80.0	Male	Asian
755	756	5.0	3.0	18.0	24.0	3.0	6.0	0.0	CDR = 2	Stage 3	3.0	3.0	2.0	2.0	2.0	2.0	68.0	Female	White
756	757	13.0	4.0	27.0	0.0	15.0	13.0	3.0	CDR = 0.5	Stage 1	0.5	0.0	0.0	0.0	0.0	0.0	67.0	Female	White
757	760	10.0	9.0	25.0	0.0	8.0	11.0	6.0	CDR = 0.5	Stage 1	0.5	0.5	0.0	0.5	0.5	0.5	77.0	Female	White
758	760	8.0	3.0	16.0	4.0	5.0	9.0	3.0	CDR = 0.5	Stage 1	1.0	0.5	0.0	0.5	0.5	1.0	77.0	Female	White
759	760	7.0	0.0	17.0	6.0	3.0	7.0	2.0	CDR = 0.5	Stage 1	1.0	0.5	0.0	0.5	1.0	1.0	77.0	Female	White
760	762	8.0	0.0	17.0	17.0	11.0	7.0	0.0	CDR = 1	Stage 2	1.0	1.0	0.0	1.0	1.0	0.5	80.0	Female	White
761	762	8.0	2.0	13.0	26.0	8.0	6.0	0.0	CDR = 1	Stage 2	1.0	1.0	0.0	1.0	1.0	1.0	80.0	Female	White
762	763	14.0	7.0	23.0	4.0	15.0	17.0	3.0	CDR = 0.5	Stage 1	0.5	0.0	0.0	0.0	0.0	0.0	69.0	Female	White
763	766	13.0	6.0	22.0	9.0	9.0	12.0	1.0	CDR = 1	Stage 2	3.0	2.0	0.0	0.5	0.5	0.5	74.0	Female	Black
764	766	9.0	1.0	13.0	21.0	6.0	12.0	0.0	CDR = 1	Stage 2	1.0	1.0	1.0	2.0	1.0	1.0	74.0	Female	Black
765	766	9.0	0.0	18.0	28.0	3.0	7.0	2.0	CDR = 1	Stage 2	1.0	1.0	2.0	2.0	1.0	1.0	74.0	Female	Black
766	768	10.0	2.0	24.0	9.0	11.0	16.0	2.0	CDR = 0.5	Stage 1	1.0	0.5	0.0	0.5	0.5	0.5	76.0	Female	White
767	768	11.0	2.0	22.0	10.0	16.0	9.0	0.0	CDR = 0.5	Stage 1	1.0	0.5	0.0	0.5	0.5	0.5	76.0	Female	White
768	770	6.0	1.0	13.0	24.0	4.0	4.0	0.0	CDR = 2	Stage 3	2.0	2.0	2.0	2.0	2.0	3.0	80.0	Male	White
769	770	6.0	2.0	11.0	28.0	5.0	13.0	2.0	CDR = 2	Stage 3	2.0	2.0	2.0	2.0	2.0	2.0	80.0	Male	White
770	771	15.0	11.0	29.0	0.0	20.0	15.0	7.0	CDR = 0	Stage 0	0.0	0.0	0.0	0.0	0.0	0.0	65.0	Female	White
771	772	12.0	0.0	14.0	22.0	5.0	0.0	2.0	CDR = 1	Stage 2	2.0	1.0	0.0	2.0	1.0	1.0	74.0	Male	White
772	773	13.0	3.0	21.0	16.0	8.0	8.0	0.0	CDR = 2	Stage 3	2.0	2.0	2.0	2.0	2.0	2.0	86.0	Female	White
773	775	10.0	5.0	18.0	9.0	8.0	9.0	0.0	CDR = 0.5	Stage 1	0.5	0.5	0.0	0.5	1.0	0.5	81.0	Female	White
774	775	14.0	2.0	18.0	13.0	9.0	7.0	0.0	CDR = 1	Stage 2	1.0	1.0	0.0	1.0	1.0	1.0	81.0	Female	White
775	778	14.0	3.0	23.0	10.0	11.0	16.0	0.0	CDR = 1	Stage 2	1.0	1.0	0.0	1.0	1.0	1.0	83.0	Female	White
776	778	14.0	4.0	24.0	13.0	12.0	13.0	2.0	CDR = 1	Stage 2	1.0	1.0	0.0	1.0	1.0	0.5	83.0	Female	White
777	778	14.0	2.0	24.0	7.0	10.0	15.0	1.0	CDR = 1	Stage 2	1.0	1.0	1.0	1.0	1.0	1.0	83.0	Female	White
778	780	13.0	3.0	21.0	10.0	11.0	7.0	0.0	CDR = 1	Stage 2	1.0	1.0	0.0	1.0	1.0	0.5	76.0	Female	Black
779	780	13.0	3.0	13.0	24.0	3.0	5.0	0.0	CDR = 2	Stage 3	2.0	3.0	2.0	3.0	2.0	2.0	76.0	Female	Black
780	783	14.0	4.0	23.0	10.0	12.0	13.0	2.0	CDR = 2	Stage 3	2.0	2.0	2.0	3.0	2.0	2.0	63.0	Male	White
781	783	4.0	0.0	7.0	28.0	3.0	0.0	2.0	CDR = 2	Stage 3	2.0	2.0	2.0	2.0	2.0	2.0	63.0	Male	White
782	783	14.0	4.0	3.0	28.0	12.0	13.0	2.0	CDR = 2	Stage 3	2.0	2.0	2.0	3.0	3.0	3.0	63.0	Male	White
783	784	11.0	4.0	21.0	13.0	10.0	15.0	5.0	CDR = 0.5	Stage 1	0.5	0.0	0.0	0.5	0.5	0.0	64.0	Male	Asian
784	786	15.0	7.0	21.0	21.0	8.0	11.0	0.0	CDR = 0.5	Stage 1	1.0	0.5	0.0	0.5	1.0	0.5	83.0	Female	White
785	786	14.0	3.0	24.0	10.0	8.0	11.0	0.0	CDR = 1	Stage 2	1.0	1.0	1.0	1.0	1.0	1.0	83.0	Female	White
786	788	13.0	13.0	30.0	0.0	18.0	23.0	9.0	CDR = 0	Stage 0	0.0	0.0	0.0	0.0	0.0	0.0	70.0	Female	White
787	788	15.0	12.0	30.0	0.0	10.0	26.0	8.0	CDR = 0	Stage 0	0.0	0.0	0.0	0.0	0.0	0.0	70.0	Female	White
788	789	11.0	3.0	27.0	8.0	10.0	19.0	3.0	CDR = 0	Stage 0	0.0	0.0	0.0	0.0	0.0	0.0	77.0	Female	White
789	790	9.0	10.0	21.0	12.0	17.0	19.0	7.0	CDR = 0.5	Stage 1	0.0	0.0	0.0	0.5	0.5	0.0	76.0	Female	Black
790	792	7.0	3.0	16.0	20.0	5.0	4.0	0.0	CDR = 2	Stage 3	2.0	2.0	2.0	2.0	1.0	2.0	81.0	Female	White
791	792	5.0	0.0	15.0	21.0	3.0	5.0	0.0	CDR = 2	Stage 3	2.0	2.0	2.0	2.0	2.0	2.0	81.0	Female	White
792	793	15.0	8.0	27.0	2.0	17.0	16.0	7.0	CDR = 0.5	Stage 1	0.5	0.0	0.0	1.0	1.0	0.5	57.0	Female	White
793	795	9.0	2.0	27.0	13.0	14.0	7.0	0.0	CDR = 0.5	Stage 1	1.0	0.5	0.0	0.5	0.5	0.5	67.0	Female	White
794	795	7.0	1.0	15.0	18.0	9.0	1.0	2.0	CDR = 1	Stage 2	1.0	1.0	1.0	1.0	1.0	1.0	67.0	Female	White
795	796	13.0	8.0	28.0	6.0	10.0	20.0	6.0	CDR = 0	Stage 0	0.0	0.0	0.0	0.0	0.0	0.0	58.0	Female	Black
796	797	11.0	0.0	19.0	22.0	6.0	8.0	0.0	CDR = 1	Stage 2	1.0	1.0	0.0	1.0	1.0	1.0	72.0	Female	White
797	798	15.0	12.0	24.0	4.0	16.0	16.0	5.0	CDR = 0.5	Stage 1	0.5	0.0	0.0	0.0	0.0	0.0	67.0	Female	White
798	799	15.0	10.0	24.0	4.0	12.0	22.0	5.0	CDR = 0.5	Stage 1	0.5	0.5	0.0	0.5	0.5	1.0	90.0	Female	White
799	800	14.0	4.0	25.0	13.0	20.0	9.0	2.0	CDR = 0.5	Stage 1	1.0	0.5	0.0	0.5	0.5	0.5	76.0	Female	White
800	801	10.0	2.0	20.0	23.0	7.0	6.0	0.0	CDR = 2	Stage 3	2.0	2.0	1.0	2.0	2.0	2.0	75.0	Female	White
801	802	14.0	1.0	14.0	21.0	11.0	4.0	0.0	CDR = 2	Stage 3	2.0	2.0	2.0	2.0	2.0	2.0	74.0	Male	White
802	803	15.0	3.0	29.0	4.0	11.0	13.0	6.0	CDR = 0.5	Stage 1	1.0	0.5	0.0	0.0	0.0	0.5	57.0	Male	White
803	805	13.0	11.0	28.0	6.0	10.0	18.0	7.0	CDR = 0.5	Stage 1	0.0	0.0	0.0	1.0	1.0	1.0	73.0	Female	White
804	805	11.0	6.0	25.0	8.0	7.0	12.0	3.0	CDR = 1	Stage 2	1.0	1.0	0.0	1.0	1.0	1.0	73.0	Female	White
805	806	15.0	3.0	28.0	6.0	16.0	17.0	4.0	CDR = 0.5	Stage 1	0.5	0.0	0.0	0.0	0.5	0.0	75.0	Female	White
806	807	8.0	6.0	19.0	14.0	10.0	8.0	1.0	CDR = 2	Stage 3	2.0	2.0	1.0	2.0	2.0	2.0	81.0	Female	Black
807	809	14.0	1.0	22.0	0.0	6.0	13.0	2.0	CDR = 0.5	Stage 1	0.5	0.5	0.0	0.5	0.5	1.0	77.0	Female	Black
808	809	14.0	2.0	24.0	10.0	4.0	13.0	2.0	CDR = 1	Stage 2	1.0	1.0	0.0	1.0	1.0	1.0	77.0	Female	Black
809	812	13.0	6.0	27.0	6.0	10.0	12.0	3.0	CDR = 0.5	Stage 1	1.0	1.0	0.0	0.5	0.5	0.5	82.0	Male	White
810	812	14.0	5.0	27.0	3.0	14.0	14.0	4.0	CDR = 0.5	Stage 1	1.0	1.0	0.0	0.5	0.5	1.0	82.0	Male	White
811	812	15.0	6.0	25.0	2.0	11.0	5.0	3.0	CDR = 1	Stage 2	1.0	1.0	1.0	1.0	1.0	0.5	82.0	Male	White
812	813	10.0	3.0	21.0	20.0	13.0	14.0	0.0	CDR = 1	Stage 2	2.0	1.0	2.0	1.0	1.0	2.0	82.0	Male	White
813	815	11.0	0.0	20.0	10.0	12.0	5.0	0.0	CDR = 0.5	Stage 1	1.0	0.5	0.0	1.0	0.5	0.5	83.0	Male	White
814	815	8.0	0.0	14.0	18.0	13.0	4.0	0.0	CDR = 1	Stage 2	1.0	1.0	1.0	1.0	1.0	1.0	83.0	Male	White
815	816	13.0	1.0	23.0	12.0	9.0	10.0	4.0	CDR = 0.5	Stage 1	1.0	0.5	1.0	0.0	0.0	0.0	64.0	Male	Black
816	818	10.0	4.0	19.0	10.0	11.0	10.0	0.0	CDR = 2	Stage 3	2.0	2.0	1.0	1.0	2.0	2.0	85.0	Female	White
817	818	13.0	3.0	24.0	10.0	13.0	9.0	0.0	CDR = 1	Stage 2	2.0	1.0	1.0	2.0	1.0	2.0	85.0	Female	White
818	820	7.0	1.0	15.0	28.0	4.0	7.0	0.0	CDR = 2	Stage 3	2.0	2.0	2.0	2.0	2.0	2.0	76.0	Female	White
819	820	5.0	0.0	14.0	20.0	3.0	7.0	0.0	CDR = 2	Stage 3	2.0	2.0	1.0	2.0	2.0	2.0	76.0	Female	White
820	822	14.0	6.0	21.0	6.0	16.0	16.0	2.0	CDR = 0.5	Stage 1	1.0	0.5	0.0	0.0	0.0	0.5	67.0	Female	White
821	822	15.0	3.0	17.0	14.0	12.0	9.0	0.0	CDR = 1	Stage 2	1.0	1.0	0.0	1.0	1.0	1.0	67.0	Female	White
822	823	15.0	12.0	29.0	0.0	18.0	17.0	4.0	CDR = 0.5	Stage 1	0.5	0.0	0.0	0.0	0.0	0.0	77.0	Male	White
823	825	14.0	2.0	26.0	13.0	10.0	17.0	4.0	CDR = 0.5	Stage 1	0.5	0.0	0.0	1.0	1.0	0.0	60.0	Female	Black
824	825	14.0	3.0	26.0	8.0	8.0	11.0	5.0	CDR = 0.5	Stage 1	0.5	0.5	0.0	1.0	1.0	0.5	60.0	Female	Black
825	826	15.0	15.0	30.0	0.0	29.0	28.0	10.0	CDR = 0	Stage 0	0.0	0.0	0.0	0.0	0.0	0.0	78.0	Female	White
826	829	15.0	13.0	29.0	2.0	14.0	22.0	8.0	CDR = 0	Stage 0	0.0	0.0	0.0	0.0	0.0	0.0	66.0	Female	White
827	829	15.0	14.0	29.0	0.0	14.0	20.0	7.0	CDR = 0.5	Stage 1	0.5	0.0	0.0	0.0	0.0	0.0	66.0	Female	White
828	829	15.0	11.0	30.0	0.0	15.0	23.0	8.0	CDR = 0.5	Stage 1	0.5	0.0	0.0	0.0	0.0	0.0	66.0	Female	White
829	830	14.0	19.0	30.0	2.0	25.0	25.0	9.0	CDR = 0	Stage 0	0.0	0.0	0.0	0.0	0.0	0.0	66.0	Female	White
830	832	7.0	0.0	8.0	28.0	12.0	13.0	2.0	CDR = 2	Stage 3	2.0	2.0	2.0	3.0	2.0	3.0	89.0	Male	White
831	832	14.0	4.0	23.0	10.0	12.0	13.0	2.0	CDR = 2	Stage 3	3.0	3.0	2.0	3.0	2.0	2.0	89.0	Male	White
832	834	14.0	3.0	23.0	10.0	12.0	11.0	2.0	CDR = 0.5	Stage 1	0.5	0.5	0.0	0.5	0.5	0.5	80.0	Female	Black
833	834	14.0	0.0	22.0	19.0	13.0	11.0	1.0	CDR = 0.5	Stage 1	0.5	0.5	1.0	0.5	0.5	0.5	80.0	Female	Black
834	837	6.0	2.0	16.0	21.0	4.0	1.0	2.0	CDR = 2	Stage 3	3.0	3.0	2.0	3.0	2.0	2.0	71.0	Female	White
835	837	14.0	4.0	23.0	10.0	12.0	13.0	2.0	CDR = 2	Stage 3	2.0	2.0	1.0	2.0	2.0	2.0	71.0	Female	White
836	837	14.0	4.0	23.0	10.0	12.0	13.0	2.0	CDR = 2	Stage 3	2.0	2.0	2.0	3.0	2.0	3.0	71.0	Female	White
837	839	15.0	12.0	30.0	0.0	14.0	21.0	7.0	CDR = 0.5	Stage 1	0.0	0.5	0.0	0.5	0.0	0.0	76.0	Female	White
838	839	15.0	7.0	28.0	2.0	16.0	20.0	7.0	CDR = 0.5	Stage 1	0.5	0.0	0.0	0.0	0.0	0.5	76.0	Female	White
839	841	15.0	7.0	28.0	2.0	15.0	19.0	5.0	CDR = 0	Stage 0	0.0	0.0	0.0	0.0	0.0	0.0	62.0	Male	White
840	841	15.0	5.0	29.0	10.0	18.0	17.0	3.0	CDR = 0.5	Stage 1	0.5	0.5	0.0	0.5	0.0	0.0	62.0	Male	White
841	842	15.0	4.0	26.0	4.0	17.0	13.0	3.0	CDR = 0.5	Stage 1	0.5	0.0	0.0	0.5	0.0	0.0	76.0	Female	White
842	844	15.0	8.0	22.0	7.0	13.0	13.0	3.0	CDR = 0.5	Stage 1	1.0	1.0	0.0	1.0	0.0	1.0	72.0	Male	White
843	844	14.0	1.0	16.0	18.0	9.0	9.0	0.0	CDR = 1	Stage 2	1.0	1.0	1.0	1.0	1.0	0.5	72.0	Male	White
844	846	15.0	2.0	8.0	28.0	6.0	13.0	2.0	CDR = 2	Stage 3	2.0	2.0	3.0	3.0	2.0	3.0	61.0	Female	White
845	846	14.0	4.0	23.0	10.0	12.0	13.0	2.0	CDR = 3	Stage 4	2.0	3.0	3.0	3.0	2.0	3.0	61.0	Female	White
846	847	15.0	15.0	28.0	2.0	14.0	18.0	6.0	CDR = 0.5	Stage 1	0.5	0.0	0.0	0.5	0.0	0.0	64.0	Male	White
847	849	14.0	7.0	27.0	4.0	12.0	9.0	2.0	CDR = 0.5	Stage 1	0.5	0.0	0.0	0.0	0.0	0.0	71.0	Male	White
848	849	13.0	5.0	27.0	6.0	12.0	16.0	4.0	CDR = 0.5	Stage 1	0.5	0.0	0.0	0.0	0.0	0.0	71.0	Male	White
849	851	14.0	0.0	23.0	13.0	10.0	10.0	0.0	CDR = 1	Stage 2	1.0	1.0	0.0	1.0	1.0	1.0	62.0	Female	White
850	851	13.0	1.0	18.0	17.0	6.0	7.0	0.0	CDR = 1	Stage 2	1.0	1.0	1.0	2.0	1.0	1.0	62.0	Female	White
851	854	15.0	3.0	24.0	11.0	19.0	17.0	4.0	CDR = 0.5	Stage 1	0.5	0.5	0.0	0.5	0.5	0.5	62.0	Female	White
852	854	15.0	2.0	20.0	14.0	20.0	16.0	1.0	CDR = 0.5	Stage 1	0.5	0.5	0.0	0.5	0.5	1.0	62.0	Female	White
853	854	15.0	0.0	20.0	14.0	20.0	13.0	2.0	CDR = 1	Stage 2	1.0	1.0	1.0	1.0	1.0	1.0	62.0	Female	White
854	855	14.0	0.0	7.0	28.0	2.0	13.0	2.0	CDR = 1	Stage 2	2.0	1.0	1.0	2.0	1.0	1.0	73.0	Male	Asian
855	856	10.0	0.0	23.0	12.0	13.0	13.0	1.0	CDR = 0.5	Stage 1	1.0	0.5	0.0	1.0	1.0	0.5	74.0	Female	White
856	858	8.0	1.0	17.0	23.0	2.0	8.0	0.0	CDR = 2	Stage 3	2.0	2.0	2.0	2.0	2.0	2.0	85.0	Female	White
857	858	9.0	2.0	10.0	21.0	3.0	6.0	0.0	CDR = 2	Stage 3	2.0	2.0	2.0	2.0	2.0	2.0	85.0	Female	White
858	860	14.0	1.0	22.0	24.0	11.0	12.0	1.0	CDR = 1	Stage 2	1.0	1.0	2.0	1.0	1.0	1.0	77.0	Female	White
859	860	14.0	0.0	19.0	22.0	9.0	13.0	2.0	CDR = 1	Stage 2	1.0	1.0	1.0	1.0	1.0	1.0	77.0	Female	White
860	861	15.0	0.0	24.0	6.0	13.0	11.0	3.0	CDR = 0.5	Stage 1	0.5	0.5	0.0	0.5	0.0	0.0	75.0	Female	White
861	862	15.0	10.0	29.0	4.0	12.0	20.0	7.0	CDR = 0	Stage 0	0.0	0.0	0.0	0.0	0.0	0.0	70.0	Male	Black
862	863	15.0	14.0	30.0	2.0	12.0	13.0	2.0	CDR = 0	Stage 0	0.0	0.0	0.0	0.0	0.0	0.0	68.0	Female	White
863	864	13.0	5.0	22.0	6.0	10.0	13.0	0.0	CDR = 0.5	Stage 1	0.5	0.0	0.0	0.0	0.0	0.0	80.0	Female	White
864	865	13.0	9.0	22.0	15.0	10.0	8.0	3.0	CDR = 0.5	Stage 1	0.5	0.5	0.0	0.5	0.5	0.0	85.0	Male	White
865	867	13.0	5.0	23.0	15.0	7.0	16.0	3.0	CDR = 2	Stage 3	1.0	1.0	2.0	2.0	2.0	2.0	70.0	Male	White
866	867	13.0	0.0	19.0	20.0	5.0	11.0	3.0	CDR = 1	Stage 2	1.0	1.0	2.0	1.0	1.0	1.0	70.0	Male	White
867	869	8.0	3.0	16.0	20.0	6.0	3.0	2.0	CDR = 0.5	Stage 1	1.0	1.0	0.0	1.0	0.5	0.5	72.0	Female	Black
868	869	6.0	5.0	16.0	24.0	8.0	8.0	0.0	CDR = 0.5	Stage 1	1.0	1.0	0.0	1.0	0.5	0.5	72.0	Female	Black
869	870	15.0	15.0	28.0	0.0	26.0	26.0	10.0	CDR = 0	Stage 0	0.0	0.0	0.0	0.0	0.0	0.0	60.0	Female	White
870	872	5.0	0.0	9.0	28.0	2.0	0.0	2.0	CDR = 2	Stage 3	2.0	2.0	2.0	2.0	2.0	3.0	77.0	Male	Black
871	872	14.0	4.0	23.0	10.0	12.0	13.0	2.0	CDR = 2	Stage 3	2.0	2.0	3.0	3.0	2.0	2.0	77.0	Male	Black
872	873	15.0	12.0	26.0	2.0	19.0	19.0	4.0	CDR = 0.5	Stage 1	0.5	0.0	0.0	0.5	0.0	0.5	75.0	Male	White
873	875	15.0	8.0	30.0	0.0	21.0	18.0	6.0	CDR = 0.5	Stage 1	0.5	0.0	0.0	0.0	0.0	0.0	67.0	Male	White
874	875	15.0	10.0	29.0	0.0	15.0	18.0	5.0	CDR = 0.5	Stage 1	0.5	0.0	0.0	0.5	0.0	0.0	67.0	Male	White
875	877	15.0	12.0	28.0	2.0	11.0	19.0	7.0	CDR = 1	Stage 2	1.0	1.0	1.0	2.0	1.0	1.0	64.0	Male	White
876	877	15.0	8.0	27.0	0.0	14.0	15.0	4.0	CDR = 0.5	Stage 1	0.5	0.5	1.0	1.0	0.5	0.5	64.0	Male	White
877	879	8.0	1.0	18.0	22.0	2.0	5.0	0.0	CDR = 2	Stage 3	2.0	2.0	1.0	2.0	2.0	2.0	73.0	Male	White
878	879	6.0	4.0	10.0	28.0	3.0	6.0	0.0	CDR = 2	Stage 3	2.0	2.0	2.0	2.0	2.0	2.0	73.0	Male	White
879	881	7.0	1.0	13.0	27.0	6.0	9.0	0.0	CDR = 1	Stage 2	2.0	1.0	0.0	2.0	1.0	2.0	76.0	Male	White
880	881	4.0	2.0	12.0	25.0	5.0	3.0	0.0	CDR = 1	Stage 2	2.0	1.0	1.0	2.0	1.0	2.0	76.0	Male	White
881	882	7.0	1.0	15.0	23.0	4.0	8.0	0.0	CDR = 1	Stage 2	2.0	1.0	0.0	2.0	2.0	1.0	85.0	Female	Black
882	883	15.0	3.0	23.0	6.0	16.0	14.0	0.0	CDR = 0.5	Stage 1	1.0	0.0	0.0	0.0	0.0	0.0	68.0	Female	White
883	884	14.0	7.0	28.0	2.0	18.0	12.0	5.0	CDR = 0	Stage 0	0.0	0.0	0.0	0.0	0.0	0.0	77.0	Male	White
884	886	13.0	4.0	19.0	21.0	10.0	5.0	2.0	CDR = 0.5	Stage 1	0.5	0.5	0.0	0.5	1.0	0.5	62.0	Female	White
885	886	11.0	7.0	27.0	6.0	16.0	14.0	6.0	CDR = 0.5	Stage 1	1.0	0.5	0.0	1.0	0.5	0.5	62.0	Female	White
886	888	15.0	2.0	20.0	13.0	18.0	9.0	1.0	CDR = 1	Stage 2	1.0	1.0	0.0	1.0	1.0	1.0	73.0	Male	White
887	888	14.0	4.0	20.0	19.0	12.0	13.0	2.0	CDR = 1	Stage 2	1.0	1.0	0.0	1.0	0.5	1.0	73.0	Male	White
888	889	14.0	6.0	26.0	2.0	9.0	8.0	0.0	CDR = 1	Stage 2	1.0	1.0	2.0	1.0	1.0	1.0	77.0	Male	White
889	890	15.0	3.0	16.0	15.0	6.0	3.0	1.0	CDR = 1	Stage 2	1.0	1.0	1.0	2.0	1.0	1.0	62.0	Male	White
890	891	14.0	4.0	23.0	10.0	12.0	13.0	2.0	CDR = 2	Stage 3	2.0	2.0	2.0	3.0	2.0	3.0	52.0	Female	White
891	894	14.0	1.0	23.0	8.0	9.0	13.0	0.0	CDR = 1	Stage 2	1.0	1.0	0.0	1.0	1.0	1.0	82.0	Female	White
892	894	14.0	1.0	26.0	8.0	9.0	11.0	0.0	CDR = 1	Stage 2	1.0	1.0	0.0	1.0	1.0	1.0	82.0	Female	White
893	894	14.0	4.0	26.0	4.0	12.0	10.0	0.0	CDR = 1	Stage 2	1.0	1.0	0.0	1.0	1.0	1.0	82.0	Female	White
894	895	13.0	5.0	22.0	4.0	15.0	14.0	0.0	CDR = 0.5	Stage 1	1.0	1.0	0.0	1.0	0.5	0.5	81.0	Male	White
895	896	11.0	0.0	10.0	24.0	4.0	13.0	2.0	CDR = 1	Stage 2	2.0	1.0	1.0	1.0	1.0	1.0	63.0	Male	White
896	897	4.0	0.0	9.0	28.0	2.0	6.0	0.0	CDR = 1	Stage 2	1.0	1.0	0.0	1.0	1.0	1.0	66.0	Female	White
897	898	15.0	10.0	26.0	0.0	13.0	14.0	0.0	CDR = 0.5	Stage 1	1.0	0.5	0.0	0.5	0.5	0.5	60.0	Female	White
898	899	13.0	3.0	24.0	6.0	13.0	14.0	4.0	CDR = 0.5	Stage 1	1.0	1.0	0.0	0.5	0.5	0.5	66.0	Female	White
899	900	6.0	4.0	20.0	20.0	5.0	7.0	2.0	CDR = 1	Stage 2	0.5	0.5	1.0	2.0	2.0	2.0	82.0	Female	White
900	901	15.0	14.0	30.0	0.0	15.0	25.0	10.0	CDR = 0	Stage 0	0.0	0.0	0.0	0.0	0.0	0.0	38.0	Female	Black
901	903	11.0	1.0	17.0	24.0	14.0	8.0	0.0	CDR = 1	Stage 2	1.0	1.0	0.0	1.0	1.0	0.5	77.0	Male	White
902	903	13.0	2.0	19.0	17.0	15.0	12.0	0.0	CDR = 1	Stage 2	1.0	1.0	1.0	1.0	1.0	1.0	77.0	Male	White
903	905	10.0	0.0	16.0	25.0	3.0	5.0	1.0	CDR = 1	Stage 2	2.0	1.0	1.0	2.0	2.0	1.0	85.0	Female	White
904	905	10.0	0.0	13.0	28.0	5.0	13.0	1.0	CDR = 1	Stage 2	2.0	1.0	0.0	2.0	1.0	1.0	85.0	Female	White
905	906	14.0	4.0	23.0	10.0	12.0	13.0	2.0	CDR = 1	Stage 2	1.0	1.0	1.0	2.0	2.0	2.0	65.0	Female	White
906	907	15.0	7.0	29.0	4.0	13.0	13.0	4.0	CDR = 0.5	Stage 1	0.5	0.0	0.0	0.0	0.0	0.0	71.0	Male	White
907	908	15.0	6.0	24.0	6.0	13.0	12.0	5.0	CDR = 0.5	Stage 1	0.5	0.0	0.0	0.0	0.0	0.0	74.0	Female	White
908	909	15.0	7.0	26.0	2.0	15.0	21.0	8.0	CDR = 0.5	Stage 1	0.5	0.0	0.0	0.5	0.5	0.5	66.0	Male	White
909	910	11.0	10.0	27.0	0.0	12.0	17.0	0.0	CDR = 1	Stage 2	1.0	0.5	1.0	1.0	1.0	1.0	75.0	Male	Black
910	912	14.0	1.0	13.0	22.0	11.0	8.0	0.0	CDR = 1	Stage 2	1.0	1.0	1.0	1.0	1.0	1.0	89.0	Male	White
911	912	9.0	0.0	8.0	28.0	2.0	13.0	2.0	CDR = 2	Stage 3	1.0	2.0	2.0	2.0	2.0	2.0	89.0	Male	White
912	913	15.0	7.0	12.0	28.0	6.0	5.0	2.0	CDR = 1	Stage 2	1.0	1.0	1.0	1.0	1.0	1.0	76.0	Male	White
913	914	15.0	2.0	22.0	18.0	6.0	8.0	0.0	CDR = 0.5	Stage 1	1.0	1.0	0.0	1.0	0.5	0.5	71.0	Male	White
914	915	15.0	9.0	23.0	6.0	14.0	20.0	5.0	CDR = 1	Stage 2	1.0	1.0	1.0	1.0	1.0	1.0	58.0	Male	Black
915	916	7.0	0.0	22.0	8.0	7.0	6.0	1.0	CDR = 1	Stage 2	1.0	0.5	1.0	1.0	1.0	1.0	77.0	Female	White
916	917	14.0	10.0	28.0	2.0	20.0	18.0	4.0	CDR = 0.5	Stage 1	0.0	0.0	0.0	0.5	0.0	0.0	61.0	Female	White
917	918	9.0	2.0	14.0	24.0	12.0	5.0	0.0	CDR = 2	Stage 3	2.0	2.0	2.0	3.0	2.0	3.0	88.0	Male	White
918	919	15.0	7.0	28.0	0.0	13.0	22.0	9.0	CDR = 0.5	Stage 1	0.5	0.0	0.0	0.0	0.0	0.5	64.0	Female	White
919	920	12.0	1.0	14.0	17.0	12.0	6.0	0.0	CDR = 2	Stage 3	2.0	2.0	1.0	1.0	2.0	2.0	88.0	Female	White
920	921	15.0	1.0	23.0	10.0	17.0	11.0	2.0	CDR = 1	Stage 2	1.0	0.5	1.0	1.0	0.5	0.5	68.0	Male	White
921	923	13.0	11.0	24.0	7.0	14.0	13.0	5.0	CDR = 1	Stage 2	1.0	1.0	1.0	1.0	0.5	1.0	43.0	Female	Black
922	923	14.0	16.0	26.0	4.0	17.0	19.0	4.0	CDR = 1	Stage 2	1.0	1.0	0.0	1.0	0.5	1.0	43.0	Female	Black
923	925	14.0	3.0	22.0	6.0	12.0	13.0	0.0	CDR = 0.5	Stage 1	0.5	0.5	0.0	0.5	0.0	0.5	82.0	Female	White
924	925	11.0	1.0	20.0	20.0	10.0	6.0	0.0	CDR = 2	Stage 3	2.0	2.0	1.0	2.0	2.0	1.0	82.0	Female	White
925	928	13.0	0.0	19.0	16.0	4.0	6.0	0.0	CDR = 2	Stage 3	2.0	2.0	3.0	2.0	2.0	3.0	68.0	Female	White
926	928	12.0	0.0	13.0	20.0	4.0	13.0	2.0	CDR = 2	Stage 3	2.0	2.0	3.0	2.0	2.0	3.0	68.0	Female	White
927	928	9.0	0.0	13.0	24.0	12.0	13.0	2.0	CDR = 3	Stage 4	2.0	2.0	3.0	3.0	3.0	3.0	68.0	Female	White
928	929	14.0	7.0	25.0	10.0	20.0	15.0	5.0	CDR = 0.5	Stage 1	0.5	0.5	0.0	0.5	0.5	0.5	70.0	Male	White
929	931	13.0	0.0	21.0	16.0	10.0	9.0	1.0	CDR = 0.5	Stage 1	0.5	1.0	0.0	0.5	0.5	0.5	84.0	Male	White
930	931	10.0	4.0	16.0	25.0	8.0	13.0	2.0	CDR = 0.5	Stage 1	0.5	1.0	0.0	0.5	0.5	0.5	84.0	Male	White
931	932	15.0	9.0	23.0	6.0	21.0	15.0	4.0	CDR = 0.5	Stage 1	0.5	0.0	0.0	0.0	0.0	0.0	65.0	Female	White
932	934	7.0	0.0	19.0	16.0	9.0	8.0	2.0	CDR = 0.5	Stage 1	1.0	0.5	0.0	0.5	0.5	1.0	73.0	Female	Asian
933	934	8.0	1.0	20.0	19.0	7.0	8.0	2.0	CDR = 1	Stage 2	2.0	1.0	0.0	1.0	1.0	1.0	73.0	Female	Asian
934	935	14.0	4.0	23.0	10.0	12.0	13.0	2.0	CDR = 1	Stage 2	1.0	1.0	0.0	1.0	1.0	1.0	56.0	Female	White
935	936	12.0	0.0	22.0	22.0	5.0	9.0	1.0	CDR = 1	Stage 2	1.0	1.0	0.0	1.0	1.0	0.5	75.0	Female	White
936	937	15.0	7.0	24.0	7.0	15.0	19.0	4.0	CDR = 0.5	Stage 1	0.5	0.0	0.0	0.5	0.0	0.0	77.0	Female	White
937	938	13.0	9.0	29.0	2.0	14.0	16.0	3.0	CDR = 0.5	Stage 1	1.0	0.0	0.0	0.0	0.0	0.0	83.0	Male	White
938	939	14.0	16.0	28.0	0.0	19.0	25.0	9.0	CDR = 0	Stage 0	0.0	0.0	0.0	0.0	0.0	0.0	69.0	Female	White
939	940	15.0	5.0	24.0	2.0	20.0	13.0	0.0	CDR = 1	Stage 2	1.0	0.5	1.0	1.0	1.0	1.0	69.0	Male	White
940	941	4.0	0.0	18.0	17.0	11.0	4.0	0.0	CDR = 1	Stage 2	2.0	1.0	1.0	1.0	1.0	1.0	71.0	Male	White
941	944	15.0	6.0	28.0	10.0	18.0	17.0	1.0	CDR = 0.5	Stage 1	1.0	0.5	0.0	0.5	0.5	0.0	65.0	Female	White
942	944	15.0	6.0	25.0	2.0	13.0	18.0	2.0	CDR = 0.5	Stage 1	1.0	0.5	0.0	0.0	0.5	0.0	65.0	Female	White
943	944	15.0	3.0	24.0	6.0	13.0	15.0	4.0	CDR = 0.5	Stage 1	0.5	0.5	0.0	0.5	0.0	0.0	65.0	Female	White
944	945	15.0	17.0	30.0	2.0	16.0	25.0	7.0	CDR = 1	Stage 2	0.0	0.0	1.0	2.0	2.0	2.0	43.0	Female	White
945	946	3.0	0.0	8.0	28.0	4.0	13.0	2.0	CDR = 1	Stage 2	2.0	2.0	1.0	2.0	1.0	1.0	73.0	Female	Black
946	948	14.0	7.0	19.0	23.0	12.0	13.0	2.0	CDR = 1	Stage 2	1.0	1.0	0.0	0.5	1.0	1.0	69.0	Male	White
947	948	10.0	0.0	13.0	24.0	6.0	13.0	2.0	CDR = 2	Stage 3	2.0	3.0	1.0	3.0	2.0	2.0	69.0	Male	White
948	949	15.0	10.0	29.0	2.0	15.0	23.0	9.0	CDR = 0.5	Stage 1	0.5	0.0	0.0	0.5	0.0	0.0	64.0	Female	White
949	950	13.0	0.0	27.0	6.0	15.0	11.0	6.0	CDR = 0.5	Stage 1	1.0	0.5	0.0	0.0	0.0	0.0	73.0	Female	White
950	951	14.0	3.0	27.0	13.0	17.0	13.0	1.0	CDR = 0.5	Stage 1	0.5	0.5	0.0	0.5	0.0	0.0	73.0	Male	White
951	952	14.0	8.0	30.0	2.0	16.0	25.0	6.0	CDR = 0	Stage 0	0.0	0.0	0.0	0.0	0.0	0.0	73.0	Female	White
952	953	14.0	8.0	17.0	20.0	9.0	16.0	3.0	CDR = 0.5	Stage 1	0.5	0.5	0.0	0.5	0.5	0.5	85.0	Female	White
953	954	9.0	7.0	27.0	0.0	11.0	18.0	5.0	CDR = 0.5	Stage 1	0.0	0.0	0.0	1.0	0.5	0.5	82.0	Female	White
954	955	13.0	3.0	21.0	17.0	7.0	15.0	1.0	CDR = 0.5	Stage 1	1.0	1.0	0.0	0.5	0.5	1.0	71.0	Female	White
955	958	14.0	4.0	23.0	10.0	12.0	13.0	2.0	CDR = 2	Stage 3	2.0	2.0	2.0	3.0	2.0	3.0	76.0	Female	White
956	958	8.0	0.0	5.0	28.0	2.0	13.0	2.0	CDR = 2	Stage 3	2.0	2.0	2.0	2.0	2.0	2.0	76.0	Female	White
957	958	14.0	4.0	23.0	10.0	12.0	13.0	2.0	CDR = 2	Stage 3	2.0	2.0	2.0	3.0	2.0	2.0	76.0	Female	White
958	961	10.0	6.0	18.0	16.0	15.0	9.0	1.0	CDR = 1	Stage 2	1.0	0.5	0.0	1.0	1.0	1.0	74.0	Female	Black
959	961	10.0	5.0	15.0	16.0	16.0	9.0	0.0	CDR = 1	Stage 2	1.0	1.0	1.0	1.0	1.0	1.0	74.0	Female	Black
960	961	8.0	2.0	15.0	21.0	17.0	3.0	0.0	CDR = 1	Stage 2	1.0	1.0	1.0	1.0	1.0	1.0	74.0	Female	Black
961	962	14.0	11.0	28.0	2.0	14.0	16.0	4.0	CDR = 0.5	Stage 1	0.5	0.0	0.0	0.5	0.5	0.5	81.0	Female	White
962	963	13.0	7.0	27.0	0.0	12.0	14.0	3.0	CDR = 0.5	Stage 1	0.5	0.5	0.0	0.0	0.0	0.0	70.0	Female	White
963	966	14.0	4.0	23.0	10.0	12.0	13.0	2.0	CDR = 2	Stage 3	2.0	2.0	2.0	3.0	2.0	3.0	67.0	Male	Black
964	966	14.0	4.0	23.0	10.0	12.0	13.0	2.0	CDR = 3	Stage 4	3.0	3.0	2.0	3.0	2.0	3.0	67.0	Male	Black
965	966	14.0	4.0	0.0	26.0	12.0	13.0	2.0	CDR = 3	Stage 4	3.0	3.0	2.0	3.0	3.0	3.0	67.0	Male	Black
966	968	3.0	0.0	9.0	20.0	12.0	13.0	2.0	CDR = 2	Stage 3	2.0	2.0	2.0	3.0	2.0	2.0	83.0	Male	White
967	968	14.0	4.0	23.0	10.0	12.0	13.0	2.0	CDR = 2	Stage 3	2.0	2.0	2.0	3.0	2.0	3.0	83.0	Male	White
968	969	14.0	5.0	21.0	28.0	17.0	11.0	1.0	CDR = 1	Stage 2	1.0	2.0	0.0	2.0	1.0	2.0	78.0	Male	White
969	970	12.0	3.0	22.0	10.0	8.0	17.0	4.0	CDR = 0.5	Stage 1	0.5	0.5	0.0	0.5	0.5	0.0	79.0	Male	White
970	971	12.0	1.0	25.0	12.0	9.0	14.0	2.0	CDR = 0.5	Stage 1	1.0	0.5	0.0	0.5	1.0	1.0	77.0	Male	White
971	974	8.0	0.0	14.0	21.0	3.0	6.0	0.0	CDR = 2	Stage 3	2.0	1.0	1.0	2.0	2.0	2.0	90.0	Female	White
972	974	8.0	0.0	8.0	24.0	4.0	13.0	1.0	CDR = 2	Stage 3	2.0	2.0	2.0	2.0	2.0	2.0	90.0	Female	White
973	974	14.0	4.0	23.0	10.0	12.0	13.0	2.0	CDR = 3	Stage 4	2.0	2.0	3.0	3.0	3.0	3.0	90.0	Female	White
974	976	14.0	4.0	24.0	28.0	12.0	13.0	2.0	CDR = 3	Stage 4	3.0	3.0	3.0	3.0	3.0	3.0	85.0	Female	White
975	976	14.0	4.0	23.0	10.0	12.0	13.0	2.0	CDR = 3	Stage 4	3.0	2.0	3.0	3.0	3.0	3.0	85.0	Female	White
976	978	13.0	5.0	28.0	2.0	15.0	15.0	2.0	CDR = 0.5	Stage 1	0.5	0.0	0.0	0.0	0.0	0.0	56.0	Male	White
977	978	13.0	3.0	30.0	4.0	11.0	17.0	2.0	CDR = 0.5	Stage 1	0.5	0.0	0.0	0.0	0.0	0.0	56.0	Male	White
978	981	13.0	5.0	22.0	11.0	13.0	10.0	2.0	CDR = 1	Stage 2	1.0	1.0	0.0	1.0	1.0	1.0	62.0	Female	Black
979	981	13.0	2.0	24.0	13.0	15.0	9.0	1.0	CDR = 1	Stage 2	1.0	1.0	0.0	1.0	1.0	1.0	62.0	Female	Black
980	981	14.0	5.0	21.0	8.0	19.0	9.0	0.0	CDR = 1	Stage 2	1.0	1.0	0.0	1.0	1.0	1.0	62.0	Female	Black
981	982	8.0	1.0	9.0	23.0	3.0	0.0	0.0	CDR = 0.5	Stage 1	1.0	1.0	0.0	1.0	0.5	0.5	57.0	Male	White
982	983	13.0	11.0	28.0	9.0	17.0	17.0	6.0	CDR = 0.5	Stage 1	0.5	0.5	0.0	0.5	0.5	0.5	70.0	Male	White
983	985	14.0	4.0	23.0	10.0	12.0	13.0	2.0	CDR = 3	Stage 4	3.0	3.0	3.0	3.0	2.0	3.0	79.0	Female	White
984	985	14.0	4.0	23.0	10.0	12.0	13.0	2.0	CDR = 3	Stage 4	3.0	3.0	3.0	3.0	2.0	3.0	79.0	Female	White
985	986	5.0	0.0	8.0	28.0	6.0	5.0	0.0	CDR = 3	Stage 4	2.0	3.0	2.0	3.0	3.0	3.0	67.0	Male	White
986	988	9.0	0.0	17.0	24.0	4.0	7.0	0.0	CDR = 2	Stage 3	2.0	2.0	2.0	2.0	2.0	2.0	84.0	Female	White
987	988	14.0	1.0	24.0	24.0	12.0	13.0	2.0	CDR = 2	Stage 3	2.0	2.0	2.0	2.0	2.0	2.0	84.0	Female	White
988	989	15.0	9.0	26.0	2.0	11.0	14.0	4.0	CDR = 0.5	Stage 1	0.5	0.0	0.0	0.5	0.5	0.5	65.0	Male	White
989	990	10.0	9.0	27.0	0.0	13.0	12.0	3.0	CDR = 1	Stage 2	1.0	1.0	2.0	1.0	2.0	2.0	69.0	Male	Black
990	992	12.0	3.0	24.0	10.0	9.0	10.0	1.0	CDR = 0.5	Stage 1	0.5	0.0	0.0	0.0	0.0	0.0	80.0	Male	White
991	992	10.0	0.0	24.0	8.0	8.0	4.0	1.0	CDR = 0.5	Stage 1	0.5	0.5	0.0	0.5	0.0	0.5	80.0	Male	White
992	993	12.0	1.0	19.0	11.0	6.0	9.0	0.0	CDR = 0.5	Stage 1	0.5	0.5	0.0	0.5	0.5	0.5	81.0	Male	White
993	994	8.0	0.0	12.0	24.0	13.0	14.0	2.0	CDR = 1	Stage 2	1.0	2.0	2.0	1.0	1.0	1.0	90.0	Female	Black
994	995	14.0	3.0	19.0	15.0	8.0	6.0	2.0	CDR = 0.5	Stage 1	1.0	0.0	0.0	1.0	0.0	0.0	68.0	Female	Black
995	996	14.0	2.0	21.0	13.0	14.0	10.0	0.0	CDR = 1	Stage 2	1.0	1.0	1.0	1.0	1.0	1.0	69.0	Male	White
996	998	15.0	15.0	26.0	6.0	15.0	16.0	7.0	CDR = 1	Stage 2	1.0	0.5	1.0	1.0	1.0	1.0	66.0	Male	White
997	998	14.0	12.0	21.0	4.0	13.0	17.0	4.0	CDR = 1	Stage 2	1.0	1.0	2.0	1.0	1.0	2.0	66.0	Male	White
998	999	15.0	12.0	29.0	2.0	13.0	19.0	8.0	CDR = 0.5	Stage 1	0.5	0.5	0.0	0.5	0.0	0.0	79.0	Male	White
999	1000	14.0	5.0	29.0	2.0	14.0	17.0	5.0	CDR = 0	Stage 0	0.0	0.0	0.0	0.0	0.0	0.0	61.0	Female	White
1000	1003	15.0	8.0	26.0	6.0	12.0	9.0	1.0	CDR = 0.5	Stage 1	0.5	0.5	0.0	1.0	0.5	1.0	51.0	Female	White
1001	1003	14.0	6.0	25.0	6.0	12.0	5.0	3.0	CDR = 0.5	Stage 1	0.5	0.5	1.0	1.0	0.5	0.5	51.0	Female	White
1002	1003	14.0	8.0	27.0	8.0	11.0	7.0	1.0	CDR = 0.5	Stage 1	0.5	0.0	0.0	2.0	1.0	0.5	51.0	Female	White
1003	1004	14.0	3.0	19.0	16.0	10.0	14.0	0.0	CDR = 2	Stage 3	2.0	2.0	2.0	2.0	2.0	1.0	83.0	Female	White
1004	1006	14.0	7.0	30.0	0.0	26.0	21.0	7.0	CDR = 0.5	Stage 1	0.5	0.0	0.0	0.0	0.0	0.0	71.0	Female	White
1005	1006	15.0	6.0	27.0	8.0	13.0	22.0	6.0	CDR = 0.5	Stage 1	0.5	0.0	0.0	0.0	0.0	0.5	71.0	Female	White
1006	1007	10.0	4.0	24.0	14.0	4.0	13.0	2.0	CDR = 0	Stage 0	0.0	0.0	0.0	0.0	0.0	0.0	75.0	Female	White
1007	1009	10.0	5.0	25.0	8.0	12.0	12.0	5.0	CDR = 0.5	Stage 1	1.0	0.5	0.0	0.5	0.5	0.5	>90	Male	White
1008	1009	11.0	4.0	25.0	6.0	13.0	10.0	4.0	CDR = 1	Stage 2	1.0	0.5	1.0	1.0	1.0	0.5	>90	Male	White
1009	1010	7.0	0.0	12.0	26.0	6.0	5.0	0.0	CDR = 1	Stage 2	1.0	1.0	1.0	2.0	2.0	2.0	83.0	Female	White
1010	1011	3.0	0.0	8.0	28.0	12.0	13.0	2.0	CDR = 1	Stage 2	1.0	1.0	2.0	1.0	1.0	2.0	84.0	Male	White
1011	1013	15.0	4.0	30.0	12.0	14.0	10.0	2.0	CDR = 1	Stage 2	1.0	1.0	0.0	1.0	1.0	1.0	79.0	Male	White
1012	1013	14.0	4.0	26.0	5.0	16.0	14.0	4.0	CDR = 1	Stage 2	1.0	1.0	0.0	1.0	1.0	1.0	79.0	Male	White
1013	1014	3.0	1.0	16.0	21.0	1.0	4.0	0.0	CDR = 2	Stage 3	2.0	2.0	2.0	3.0	2.0	3.0	80.0	Female	White
1014	1017	11.0	3.0	25.0	4.0	8.0	9.0	0.0	CDR = 0.5	Stage 1	0.5	0.0	0.0	0.5	0.0	0.5	78.0	Female	White
1015	1017	11.0	0.0	22.0	7.0	8.0	6.0	0.0	CDR = 1	Stage 2	1.0	1.0	0.0	1.0	1.0	1.0	78.0	Female	White
1016	1017	13.0	0.0	23.0	6.0	9.0	5.0	0.0	CDR = 1	Stage 2	1.0	1.0	0.0	1.0	1.0	1.0	78.0	Female	White
1017	1018	14.0	4.0	23.0	10.0	12.0	13.0	2.0	CDR = 1	Stage 2	2.0	1.0	1.0	2.0	2.0	1.0	68.0	Female	Black
1018	1020	14.0	8.0	28.0	4.0	21.0	21.0	5.0	CDR = 0.5	Stage 1	0.5	0.5	0.0	0.5	0.5	0.5	64.0	Male	White
1019	1020	15.0	10.0	29.0	4.0	20.0	24.0	7.0	CDR = 1	Stage 2	1.0	0.5	0.0	1.0	1.0	1.0	64.0	Male	White
1020	1022	14.0	4.0	23.0	10.0	12.0	13.0	2.0	CDR = 1	Stage 2	1.0	1.0	1.0	1.0	1.0	1.0	72.0	Male	White
1021	1022	12.0	0.0	10.0	26.0	1.0	6.0	0.0	CDR = 1	Stage 2	1.0	1.0	1.0	1.0	2.0	2.0	72.0	Male	White
1022	1023	15.0	7.0	29.0	5.0	9.0	23.0	7.0	CDR = 0.5	Stage 1	0.5	0.0	0.0	0.5	0.0	0.5	56.0	Male	White
1023	1024	13.0	4.0	14.0	21.0	9.0	11.0	0.0	CDR = 2	Stage 3	2.0	1.0	2.0	2.0	2.0	2.0	82.0	Female	White
1024	1026	12.0	2.0	22.0	8.0	9.0	5.0	0.0	CDR = 0.5	Stage 1	0.5	0.5	0.0	0.0	0.0	0.0	76.0	Female	White
1025	1026	10.0	4.0	22.0	20.0	9.0	13.0	2.0	CDR = 0.5	Stage 1	0.5	0.5	0.0	0.5	0.0	0.0	76.0	Female	White
1026	1027	5.0	0.0	14.0	26.0	3.0	4.0	2.0	CDR = 2	Stage 3	2.0	2.0	1.0	2.0	2.0	2.0	82.0	Female	White
1027	1028	13.0	2.0	12.0	24.0	12.0	13.0	2.0	CDR = 2	Stage 3	2.0	2.0	2.0	0.0	2.0	3.0	77.0	Male	White
1028	1031	13.0	4.0	25.0	9.0	16.0	13.0	4.0	CDR = 1	Stage 2	1.0	1.0	1.0	1.0	1.0	1.0	>90	Female	White
1029	1031	15.0	4.0	22.0	6.0	11.0	11.0	1.0	CDR = 1	Stage 2	1.0	1.0	1.0	1.0	1.0	1.0	>90	Female	White
1030	1031	14.0	4.0	17.0	16.0	12.0	14.0	3.0	CDR = 1	Stage 2	1.0	1.0	1.0	1.0	1.0	1.0	>90	Female	White
1031	1032	14.0	4.0	23.0	10.0	12.0	13.0	2.0	CDR = 3	Stage 4	3.0	3.0	3.0	3.0	3.0	3.0	78.0	Female	White
1032	1033	14.0	8.0	29.0	0.0	13.0	15.0	4.0	CDR = 0	Stage 0	0.0	0.0	0.0	0.0	0.0	0.0	66.0	Male	White
1033	1034	14.0	5.0	27.0	0.0	17.0	15.0	5.0	CDR = 0	Stage 0	0.0	0.0	0.0	0.0	0.0	0.0	77.0	Female	White
1034	1035	15.0	7.0	24.0	11.0	11.0	18.0	5.0	CDR = 0.5	Stage 1	1.0	0.5	0.0	1.0	0.5	1.0	78.0	Female	Black
1035	1036	10.0	0.0	10.0	24.0	12.0	13.0	2.0	CDR = 2	Stage 3	2.0	2.0	2.0	2.0	2.0	2.0	79.0	Female	White
1036	1038	8.0	2.0	24.0	8.0	5.0	8.0	1.0	CDR = 0.5	Stage 1	0.5	0.5	0.0	1.0	0.5	0.5	62.0	Female	White
1037	1038	7.0	3.0	22.0	17.0	7.0	6.0	0.0	CDR = 1	Stage 2	1.0	1.0	0.0	1.0	1.0	1.0	62.0	Female	White
1038	1042	14.0	4.0	20.0	6.0	7.0	6.0	3.0	CDR = 0.5	Stage 1	0.5	0.5	0.0	1.0	1.0	1.0	73.0	Male	White
1039	1042	13.0	7.0	20.0	10.0	13.0	11.0	4.0	CDR = 1	Stage 2	1.0	1.0	0.0	1.0	1.0	1.0	73.0	Male	White
1040	1042	11.0	3.0	17.0	17.0	5.0	1.0	0.0	CDR = 1	Stage 2	1.0	1.0	0.0	1.0	1.0	1.0	73.0	Male	White
1041	1042	9.0	1.0	10.0	20.0	3.0	1.0	0.0	CDR = 1	Stage 2	1.0	2.0	1.0	2.0	1.0	2.0	73.0	Male	White
1042	1044	12.0	0.0	21.0	8.0	7.0	7.0	5.0	CDR = 0.5	Stage 1	1.0	0.5	0.0	0.5	0.5	0.5	54.0	Female	White
1043	1044	12.0	0.0	21.0	14.0	6.0	8.0	5.0	CDR = 0.5	Stage 1	1.0	0.5	0.0	1.0	1.0	0.5	54.0	Female	White
1044	1045	15.0	7.0	27.0	9.0	17.0	13.0	2.0	CDR = 1	Stage 2	1.0	1.0	0.0	1.0	1.0	1.0	64.0	Female	White
1045	1046	10.0	10.0	26.0	4.0	11.0	15.0	4.0	CDR = 0.5	Stage 1	0.5	0.0	0.0	0.0	0.0	0.0	71.0	Male	White
1046	1047	14.0	8.0	28.0	12.0	19.0	19.0	7.0	CDR = 0.5	Stage 1	1.0	0.5	0.0	1.0	1.0	0.5	59.0	Female	Black
1047	1048	8.0	1.0	14.0	24.0	8.0	4.0	0.0	CDR = 1	Stage 2	2.0	2.0	1.0	2.0	1.0	1.0	79.0	Female	White
1048	1049	15.0	6.0	25.0	6.0	16.0	16.0	4.0	CDR = 0.5	Stage 1	0.5	0.0	0.0	0.5	0.0	0.0	83.0	Female	White
1049	1050	15.0	19.0	30.0	0.0	26.0	19.0	6.0	CDR = 0.5	Stage 1	0.5	0.5	0.0	0.5	0.0	0.0	76.0	Male	White
1050	1051	12.0	0.0	23.0	19.0	11.0	6.0	0.0	CDR = 1	Stage 2	1.0	1.0	1.0	1.0	2.0	2.0	76.0	Female	Black
1051	1052	14.0	12.0	25.0	4.0	22.0	19.0	5.0	CDR = 0	Stage 0	0.0	0.0	0.0	0.0	0.0	0.0	75.0	Male	White
1052	1053	15.0	6.0	27.0	8.0	10.0	22.0	7.0	CDR = 0.5	Stage 1	0.5	0.0	0.0	0.5	0.0	0.0	67.0	Female	White
1053	1055	13.0	3.0	20.0	16.0	12.0	17.0	0.0	CDR = 0.5	Stage 1	1.0	0.5	1.0	0.5	0.5	0.5	73.0	Male	White
1054	1055	14.0	3.0	19.0	18.0	11.0	12.0	0.0	CDR = 1	Stage 2	1.0	1.0	1.0	1.0	1.0	1.0	73.0	Male	White
1055	1056	15.0	0.0	20.0	24.0	8.0	12.0	2.0	CDR = 1	Stage 2	1.0	1.0	0.0	1.0	1.0	1.0	80.0	Female	White
1056	1059	14.0	2.0	25.0	4.0	7.0	7.0	1.0	CDR = 1	Stage 2	1.0	1.0	0.0	1.0	1.0	1.0	69.0	Female	White
1057	1059	12.0	2.0	20.0	16.0	12.0	13.0	2.0	CDR = 1	Stage 2	1.0	1.0	1.0	2.0	1.0	1.0	69.0	Female	White
1058	1059	10.0	0.0	6.0	28.0	1.0	13.0	2.0	CDR = 2	Stage 3	2.0	2.0	2.0	3.0	2.0	2.0	69.0	Female	White
1059	1060	14.0	11.0	27.0	4.0	14.0	14.0	3.0	CDR = 0.5	Stage 1	1.0	0.5	0.0	0.5	1.0	1.0	81.0	Male	White
1060	1061	14.0	7.0	29.0	5.0	16.0	16.0	5.0	CDR = 0	Stage 0	0.0	0.0	0.0	0.0	0.0	0.0	73.0	Male	White
1061	1062	14.0	10.0	27.0	4.0	14.0	17.0	4.0	CDR = 0.5	Stage 1	0.5	0.5	1.0	0.5	0.5	0.5	83.0	Female	White
1062	1063	15.0	15.0	30.0	4.0	10.0	11.0	4.0	CDR = 0.5	Stage 1	0.5	0.0	0.0	0.5	0.5	0.0	77.0	Male	White
1063	1064	15.0	13.0	28.0	0.0	19.0	16.0	6.0	CDR = 0	Stage 0	0.0	0.0	0.0	0.0	0.0	0.0	72.0	Male	White
1064	1065	14.0	4.0	23.0	10.0	12.0	13.0	2.0	CDR = 2	Stage 3	2.0	2.0	3.0	3.0	2.0	3.0	77.0	Female	White
1065	1068	12.0	3.0	22.0	17.0	8.0	9.0	1.0	CDR = 1	Stage 2	1.0	1.0	1.0	1.0	1.0	1.0	77.0	Male	White
1066	1068	13.0	2.0	18.0	23.0	9.0	8.0	0.0	CDR = 1	Stage 2	2.0	1.0	1.0	1.0	1.0	2.0	77.0	Male	White
1067	1068	14.0	4.0	22.0	21.0	7.0	13.0	2.0	CDR = 2	Stage 3	2.0	2.0	2.0	2.0	2.0	2.0	77.0	Male	White
1068	1071	14.0	0.0	17.0	25.0	7.0	5.0	0.0	CDR = 1	Stage 2	2.0	0.5	2.0	1.0	1.0	1.0	77.0	Male	White
1069	1071	11.0	0.0	13.0	28.0	12.0	13.0	2.0	CDR = 1	Stage 2	2.0	2.0	1.0	2.0	1.0	1.0	77.0	Male	White
1070	1071	14.0	4.0	23.0	10.0	12.0	13.0	2.0	CDR = 2	Stage 3	2.0	2.0	2.0	3.0	2.0	2.0	77.0	Male	White
1071	1072	15.0	12.0	28.0	2.0	17.0	28.0	9.0	CDR = 0	Stage 0	0.0	0.0	0.0	0.0	0.0	0.0	64.0	Female	White
1072	1073	9.0	3.0	15.0	24.0	6.0	8.0	1.0	CDR = 1	Stage 2	1.0	2.0	0.0	2.0	0.0	1.0	70.0	Female	White
1073	1075	12.0	6.0	22.0	8.0	10.0	13.0	0.0	CDR = 0.5	Stage 1	1.0	0.5	1.0	1.0	0.5	0.0	80.0	Male	White
1074	1075	11.0	7.0	21.0	14.0	12.0	14.0	1.0	CDR = 2	Stage 3	1.0	1.0	2.0	2.0	2.0	2.0	80.0	Male	White
1075	1076	10.0	0.0	19.0	20.0	8.0	7.0	0.0	CDR = 2	Stage 3	2.0	1.0	2.0	2.0	2.0	1.0	73.0	Male	Black
1076	1078	15.0	10.0	28.0	4.0	14.0	18.0	6.0	CDR = 0.5	Stage 1	1.0	0.5	0.0	1.0	0.5	0.5	54.0	Female	White
1077	1078	15.0	7.0	27.0	4.0	11.0	19.0	7.0	CDR = 0.5	Stage 1	0.5	0.5	0.0	0.0	0.0	1.0	54.0	Female	White
1078	1081	15.0	9.0	23.0	6.0	18.0	14.0	2.0	CDR = 0.5	Stage 1	0.5	0.5	0.0	0.5	0.5	0.0	78.0	Male	White
1079	1081	15.0	6.0	24.0	9.0	16.0	12.0	0.0	CDR = 1	Stage 2	1.0	1.0	0.0	1.0	1.0	1.0	78.0	Male	White
1080	1081	15.0	4.0	26.0	4.0	18.0	11.0	0.0	CDR = 1	Stage 2	1.0	1.0	0.0	1.0	1.0	1.0	78.0	Male	White
1081	1082	11.0	0.0	24.0	25.0	12.0	13.0	2.0	CDR = 3	Stage 4	2.0	3.0	3.0	3.0	3.0	3.0	80.0	Female	White
1082	1083	15.0	15.0	29.0	2.0	17.0	18.0	6.0	CDR = 0.5	Stage 1	0.5	1.0	0.0	0.5	0.0	0.0	68.0	Female	White
1083	1086	11.0	2.0	20.0	12.0	16.0	17.0	2.0	CDR = 0.5	Stage 1	0.5	1.0	0.0	1.0	1.0	0.5	78.0	Female	White
1084	1086	11.0	3.0	21.0	16.0	13.0	15.0	0.0	CDR = 1	Stage 2	1.0	1.0	0.0	1.0	1.0	1.0	78.0	Female	White
1085	1086	11.0	4.0	22.0	25.0	14.0	15.0	0.0	CDR = 1	Stage 2	1.0	1.0	1.0	1.0	1.0	1.0	78.0	Female	White
1086	1089	14.0	8.0	29.0	8.0	10.0	16.0	5.0	CDR = 0.5	Stage 1	1.0	0.5	0.0	0.5	0.5	0.5	78.0	Male	White
1087	1089	14.0	4.0	23.0	10.0	12.0	13.0	2.0	CDR = 0.5	Stage 1	1.0	0.5	0.0	0.5	0.5	0.5	78.0	Male	White
1088	1089	15.0	5.0	28.0	4.0	10.0	20.0	8.0	CDR = 0.5	Stage 1	1.0	1.0	0.0	0.5	0.5	1.0	78.0	Male	White
1089	1091	15.0	3.0	26.0	4.0	15.0	21.0	7.0	CDR = 0	Stage 0	0.0	0.0	0.0	0.0	0.0	0.0	76.0	Female	White
1090	1091	15.0	14.0	30.0	4.0	14.0	16.0	7.0	CDR = 0.5	Stage 1	0.5	0.0	0.0	0.0	0.0	0.0	76.0	Female	White
1091	1092	15.0	2.0	25.0	12.0	13.0	12.0	3.0	CDR = 1	Stage 2	1.0	1.0	1.0	1.0	1.0	1.0	85.0	Male	White
1092	1093	12.0	1.0	25.0	2.0	15.0	12.0	2.0	CDR = 0.5	Stage 1	0.5	0.5	0.0	0.5	0.5	0.5	83.0	Male	White
1093	1094	15.0	8.0	28.0	6.0	11.0	15.0	5.0	CDR = 0.5	Stage 1	0.5	0.0	0.0	0.0	0.0	0.0	59.0	Female	White
1094	1095	14.0	8.0	24.0	6.0	14.0	16.0	6.0	CDR = 0.5	Stage 1	0.5	0.0	0.0	0.0	0.0	0.0	76.0	Female	White
1095	1096	10.0	2.0	13.0	26.0	4.0	13.0	2.0	CDR = 1	Stage 2	1.0	1.0	0.0	1.0	1.0	1.0	76.0	Male	White
1096	1097	14.0	8.0	30.0	0.0	12.0	19.0	4.0	CDR = 0.5	Stage 1	0.5	0.5	0.0	1.0	0.5	1.0	81.0	Male	White
1097	1098	13.0	9.0	28.0	0.0	11.0	20.0	8.0	CDR = 0.5	Stage 1	0.5	0.0	0.0	0.0	0.0	0.0	77.0	Female	White
1098	1099	12.0	3.0	30.0	2.0	16.0	18.0	6.0	CDR = 0.5	Stage 1	0.5	0.5	0.0	0.5	0.5	0.0	78.0	Male	White
1099	1100	13.0	0.0	15.0	28.0	15.0	5.0	0.0	CDR = 2	Stage 3	1.0	1.0	2.0	2.0	2.0	2.0	68.0	Male	White
1100	1101	10.0	0.0	16.0	23.0	2.0	0.0	2.0	CDR = 1	Stage 2	2.0	1.0	0.0	2.0	2.0	2.0	84.0	Female	White
1101	1104	13.0	2.0	23.0	14.0	7.0	9.0	3.0	CDR = 0.5	Stage 1	0.5	0.5	0.0	1.0	0.5	0.0	71.0	Female	White
1102	1104	13.0	0.0	15.0	14.0	4.0	4.0	0.0	CDR = 1	Stage 2	1.0	1.0	0.0	1.0	1.0	2.0	71.0	Female	White
1103	1104	9.0	0.0	12.0	18.0	4.0	8.0	0.0	CDR = 1	Stage 2	2.0	1.0	1.0	1.0	1.0	2.0	71.0	Female	White
1104	1106	13.0	7.0	26.0	4.0	13.0	19.0	6.0	CDR = 0.5	Stage 1	1.0	1.0	0.0	0.5	0.5	0.5	78.0	Female	White
1105	1106	11.0	8.0	19.0	6.0	16.0	15.0	3.0	CDR = 1	Stage 2	1.0	1.0	0.0	1.0	1.0	1.0	78.0	Female	White
1106	1107	14.0	5.0	18.0	15.0	16.0	9.0	1.0	CDR = 1	Stage 2	1.0	1.0	0.0	1.0	2.0	1.0	76.0	Female	White
1107	1111	15.0	8.0	25.0	5.0	19.0	20.0	5.0	CDR = 0.5	Stage 1	0.5	0.5	0.0	0.0	0.5	0.0	70.0	Male	White
1108	1111	15.0	15.0	23.0	2.0	20.0	22.0	6.0	CDR = 1	Stage 2	1.0	1.0	1.0	1.0	1.0	1.0	70.0	Male	White
1109	1111	15.0	14.0	26.0	2.0	22.0	19.0	5.0	CDR = 1	Stage 2	1.0	1.0	0.0	0.5	1.0	1.0	70.0	Male	White
1110	1111	15.0	14.0	26.0	0.0	21.0	21.0	3.0	CDR = 1	Stage 2	1.0	1.0	1.0	1.0	1.0	1.0	70.0	Male	White
1111	1112	14.0	4.0	23.0	10.0	12.0	13.0	2.0	CDR = 3	Stage 4	3.0	2.0	3.0	3.0	2.0	3.0	81.0	Female	White
1112	1114	14.0	11.0	28.0	2.0	14.0	25.0	7.0	CDR = 0.5	Stage 1	0.5	0.0	0.0	0.0	0.5	0.5	85.0	Female	White
1113	1114	15.0	10.0	30.0	2.0	17.0	18.0	8.0	CDR = 0.5	Stage 1	0.5	0.0	0.0	0.5	0.5	0.5	85.0	Female	White
1114	1116	14.0	4.0	23.0	10.0	12.0	13.0	2.0	CDR = 3	Stage 4	3.0	3.0	3.0	3.0	3.0	3.0	63.0	Female	White
1115	1116	14.0	4.0	23.0	10.0	12.0	13.0	2.0	CDR = 3	Stage 4	3.0	3.0	3.0	3.0	3.0	3.0	63.0	Female	White
1116	1117	14.0	9.0	26.0	15.0	14.0	12.0	4.0	CDR = 0.5	Stage 1	0.5	0.0	0.0	0.5	0.0	0.0	76.0	Male	White
1117	1119	15.0	11.0	26.0	2.0	19.0	8.0	3.0	CDR = 0.5	Stage 1	0.5	0.5	0.0	0.5	0.0	0.0	78.0	Male	White
1118	1119	15.0	0.0	28.0	2.0	20.0	11.0	4.0	CDR = 0.5	Stage 1	1.0	0.5	0.0	0.5	0.0	0.0	78.0	Male	White
1119	1120	15.0	5.0	25.0	2.0	16.0	21.0	4.0	CDR = 0.5	Stage 1	0.5	0.5	0.0	0.0	0.0	0.0	63.0	Female	White
1120	1121	10.0	7.0	28.0	8.0	13.0	19.0	5.0	CDR = 0	Stage 0	0.0	0.0	0.0	0.0	0.0	0.0	69.0	Female	White
1121	1123	14.0	4.0	23.0	10.0	12.0	13.0	2.0	CDR = 1	Stage 2	1.0	1.0	1.0	1.0	1.0	1.0	75.0	Female	Black
1122	1123	12.0	2.0	20.0	20.0	11.0	11.0	0.0	CDR = 1	Stage 2	1.0	1.0	1.0	1.0	1.0	1.0	75.0	Female	Black
1123	1124	13.0	3.0	23.0	14.0	14.0	12.0	0.0	CDR = 0.5	Stage 1	0.5	0.5	0.0	1.0	1.0	0.5	60.0	Female	White
1124	1125	14.0	15.0	29.0	0.0	17.0	23.0	10.0	CDR = 0	Stage 0	0.0	0.0	0.0	0.0	0.0	0.0	50.0	Female	White
1125	1126	15.0	5.0	28.0	4.0	24.0	19.0	6.0	CDR = 0.5	Stage 1	0.5	0.5	0.0	0.5	0.0	0.0	57.0	Male	White
1126	1127	8.0	6.0	12.0	28.0	6.0	5.0	0.0	CDR = 2	Stage 3	2.0	2.0	2.0	3.0	2.0	3.0	81.0	Female	White
1127	1128	15.0	9.0	27.0	2.0	14.0	12.0	4.0	CDR = 0.5	Stage 1	0.5	0.5	0.0	0.5	0.0	0.0	61.0	Male	White
1128	1129	10.0	6.0	21.0	8.0	10.0	11.0	2.0	CDR = 1	Stage 2	1.0	1.0	1.0	1.0	2.0	1.0	90.0	Female	White
1129	1131	14.0	5.0	27.0	4.0	16.0	13.0	1.0	CDR = 1	Stage 2	1.0	1.0	1.0	0.5	0.5	1.0	73.0	Male	White
1130	1131	14.0	3.0	17.0	10.0	8.0	1.0	0.0	CDR = 1	Stage 2	1.0	1.0	1.0	1.0	0.5	1.0	73.0	Male	White
1131	1132	11.0	0.0	21.0	14.0	6.0	9.0	1.0	CDR = 1	Stage 2	1.0	1.0	1.0	1.0	1.0	2.0	70.0	Female	White
1132	1133	15.0	8.0	27.0	0.0	17.0	9.0	3.0	CDR = 0.5	Stage 1	1.0	0.5	0.0	1.0	0.5	0.5	69.0	Male	White
1133	1134	15.0	7.0	25.0	4.0	20.0	19.0	3.0	CDR = 0.5	Stage 1	1.0	1.0	0.0	0.5	0.5	0.5	65.0	Female	White
1134	1135	15.0	6.0	29.0	4.0	16.0	18.0	6.0	CDR = 0.5	Stage 1	0.5	0.0	0.0	0.0	0.0	0.0	64.0	Male	White
1135	1136	14.0	4.0	23.0	10.0	12.0	13.0	2.0	CDR = 0.5	Stage 1	0.5	0.0	0.0	0.0	0.0	0.5	81.0	Female	White
1136	1137	15.0	3.0	27.0	2.0	17.0	12.0	2.0	CDR = 0.5	Stage 1	0.5	0.5	0.0	0.5	0.5	0.5	74.0	Female	White
1137	1138	15.0	4.0	28.0	0.0	19.0	25.0	10.0	CDR = 0	Stage 0	0.0	0.0	0.0	0.0	0.0	0.0	55.0	Female	White
1138	1139	13.0	3.0	20.0	22.0	12.0	5.0	0.0	CDR = 0.5	Stage 1	0.5	0.5	0.0	0.5	0.0	0.0	61.0	Male	White
1139	1140	15.0	7.0	25.0	11.0	16.0	22.0	4.0	CDR = 1	Stage 2	1.0	0.5	0.0	1.0	1.0	1.0	72.0	Female	White
1140	1142	12.0	6.0	25.0	8.0	11.0	15.0	5.0	CDR = 0.5	Stage 1	1.0	1.0	0.0	0.5	1.0	0.5	72.0	Female	White
1141	1142	14.0	9.0	27.0	6.0	14.0	18.0	5.0	CDR = 0.5	Stage 1	0.5	0.0	0.0	0.5	0.0	0.0	72.0	Female	White
1142	1143	9.0	0.0	20.0	13.0	9.0	9.0	0.0	CDR = 1	Stage 2	1.0	1.0	0.0	1.0	0.5	1.0	80.0	Male	White
1143	1144	14.0	4.0	23.0	10.0	12.0	13.0	2.0	CDR = 3	Stage 4	2.0	3.0	3.0	3.0	3.0	3.0	59.0	Female	White
1144	1145	14.0	11.0	29.0	0.0	21.0	27.0	8.0	CDR = 0	Stage 0	0.0	0.0	0.0	0.0	0.0	0.0	58.0	Female	White
1145	1146	14.0	4.0	24.0	9.0	12.0	13.0	2.0	CDR = 3	Stage 4	2.0	3.0	2.0	3.0	3.0	3.0	>90	Female	Black
1146	1147	14.0	4.0	23.0	10.0	12.0	13.0	2.0	CDR = 2	Stage 3	2.0	2.0	2.0	2.0	1.0	1.0	82.0	Male	White
1147	1148	11.0	1.0	11.0	26.0	3.0	13.0	2.0	CDR = 2	Stage 3	2.0	2.0	3.0	3.0	2.0	3.0	72.0	Female	White
1148	1150	15.0	2.0	20.0	17.0	14.0	9.0	1.0	CDR = 1	Stage 2	1.0	1.0	1.0	1.0	1.0	1.0	69.0	Female	White
1149	1150	15.0	2.0	23.0	20.0	14.0	12.0	0.0	CDR = 1	Stage 2	1.0	1.0	1.0	1.0	1.0	1.0	69.0	Female	White
1150	1153	15.0	11.0	27.0	0.0	14.0	23.0	9.0	CDR = 0.5	Stage 1	0.5	0.0	0.0	0.0	0.0	0.0	70.0	Female	White
1151	1153	15.0	15.0	26.0	0.0	13.0	26.0	9.0	CDR = 0.5	Stage 1	0.5	0.5	0.0	0.5	0.0	0.0	70.0	Female	White
1152	1153	15.0	13.0	28.0	0.0	14.0	21.0	10.0	CDR = 0.5	Stage 1	0.5	0.0	0.0	0.5	0.0	0.5	70.0	Female	White
1153	1155	11.0	1.0	12.0	18.0	4.0	9.0	0.0	CDR = 0.5	Stage 1	1.0	1.0	0.0	0.5	1.0	0.5	65.0	Female	White
1154	1155	14.0	4.0	23.0	10.0	12.0	13.0	2.0	CDR = 2	Stage 3	2.0	2.0	2.0	3.0	2.0	2.0	65.0	Female	White
1155	1157	15.0	14.0	29.0	0.0	19.0	25.0	8.0	CDR = 0.5	Stage 1	0.0	0.5	0.0	0.0	0.0	0.0	70.0	Female	White
1156	1157	15.0	15.0	30.0	0.0	19.0	28.0	9.0	CDR = 0	Stage 0	0.0	0.0	0.0	0.0	0.0	0.0	70.0	Female	White
1157	1159	11.0	7.0	20.0	13.0	13.0	12.0	5.0	CDR = 0.5	Stage 1	1.0	1.0	0.0	1.0	0.5	0.5	77.0	Male	White
1158	1159	11.0	2.0	17.0	17.0	10.0	15.0	3.0	CDR = 1	Stage 2	1.0	1.0	1.0	1.0	0.5	0.5	77.0	Male	White
1159	1160	8.0	4.0	20.0	16.0	9.0	8.0	7.0	CDR = 0.5	Stage 1	0.5	0.5	0.0	0.5	0.0	0.0	72.0	Female	White
1160	1163	13.0	10.0	29.0	0.0	12.0	13.0	2.0	CDR = 0.5	Stage 1	1.0	1.0	0.0	0.5	0.0	0.0	76.0	Male	White
1161	1163	14.0	5.0	23.0	13.0	13.0	14.0	1.0	CDR = 0.5	Stage 1	1.0	0.5	1.0	0.5	0.0	0.5	76.0	Male	White
1162	1163	14.0	4.0	24.0	0.0	12.0	16.0	0.0	CDR = 0.5	Stage 1	1.0	0.5	1.0	0.5	0.0	0.5	76.0	Male	White
1163	1164	15.0	0.0	25.0	13.0	16.0	7.0	2.0	CDR = 0.5	Stage 1	1.0	1.0	0.0	0.5	0.5	0.5	71.0	Female	White
1164	1165	10.0	1.0	17.0	24.0	6.0	9.0	0.0	CDR = 2	Stage 3	2.0	2.0	0.0	2.0	2.0	2.0	88.0	Female	White
1165	1166	14.0	3.0	19.0	15.0	19.0	1.0	0.0	CDR = 0.5	Stage 1	1.0	1.0	0.0	0.5	1.0	0.5	70.0	Female	White
1166	1167	15.0	14.0	29.0	2.0	17.0	24.0	9.0	CDR = 0	Stage 0	0.0	0.0	0.0	0.0	0.0	0.0	70.0	Male	White
1167	1168	14.0	4.0	23.0	10.0	12.0	13.0	2.0	CDR = 1	Stage 2	1.0	2.0	0.0	2.0	2.0	1.0	70.0	Female	White
1168	1170	11.0	4.0	20.0	17.0	10.0	12.0	0.0	CDR = 1	Stage 2	1.0	1.0	0.0	1.0	1.0	1.0	73.0	Female	White
1169	1170	10.0	4.0	17.0	26.0	7.0	7.0	0.0	CDR = 1	Stage 2	1.0	1.0	1.0	1.0	1.0	1.0	73.0	Female	White
1170	1171	15.0	3.0	22.0	13.0	10.0	15.0	3.0	CDR = 1	Stage 2	1.0	1.0	0.0	1.0	1.0	1.0	67.0	Male	White
1171	1175	15.0	2.0	26.0	11.0	15.0	8.0	1.0	CDR = 0.5	Stage 1	0.5	0.5	0.0	0.5	0.5	0.5	70.0	Male	White
1172	1175	15.0	4.0	23.0	6.0	12.0	9.0	2.0	CDR = 0.5	Stage 1	0.5	0.5	0.0	0.5	0.5	0.0	70.0	Male	White
1173	1175	15.0	4.0	24.0	11.0	11.0	9.0	2.0	CDR = 0.5	Stage 1	0.5	0.5	0.0	0.5	0.5	0.5	70.0	Male	White
1174	1175	15.0	1.0	20.0	4.0	11.0	12.0	4.0	CDR = 0.5	Stage 1	0.5	0.5	0.0	0.0	0.5	0.5	70.0	Male	White
1175	1178	6.0	0.0	14.0	28.0	3.0	6.0	0.0	CDR = 1	Stage 2	1.0	1.0	0.0	1.0	2.0	2.0	80.0	Female	White
1176	1178	9.0	0.0	16.0	17.0	12.0	13.0	2.0	CDR = 1	Stage 2	1.0	1.0	1.0	2.0	2.0	2.0	80.0	Female	White
1177	1178	8.0	0.0	4.0	28.0	3.0	3.0	0.0	CDR = 2	Stage 3	2.0	2.0	1.0	2.0	2.0	2.0	80.0	Female	White
1178	1179	15.0	12.0	29.0	0.0	23.0	21.0	8.0	CDR = 0	Stage 0	0.0	0.0	0.0	0.0	0.0	0.0	73.0	Female	White
1179	1180	14.0	4.0	23.0	10.0	12.0	13.0	2.0	CDR = 0.5	Stage 1	0.5	0.5	0.0	0.5	0.5	0.5	73.0	Male	White
1180	1183	14.0	4.0	23.0	10.0	12.0	13.0	2.0	CDR = 1	Stage 2	1.0	1.0	0.0	1.0	1.0	1.0	77.0	Female	White
1181	1183	14.0	4.0	18.0	18.0	12.0	13.0	2.0	CDR = 1	Stage 2	1.0	1.0	0.0	1.0	1.0	1.0	77.0	Female	White
1182	1183	14.0	3.0	18.0	19.0	11.0	12.0	0.0	CDR = 1	Stage 2	1.0	1.0	0.0	1.0	1.0	1.0	77.0	Female	White
1183	1185	13.0	8.0	28.0	4.0	17.0	17.0	7.0	CDR = 0.5	Stage 1	0.5	1.0	0.0	0.5	0.0	0.0	62.0	Female	Black
1184	1185	14.0	8.0	28.0	2.0	12.0	20.0	7.0	CDR = 0.5	Stage 1	0.0	0.5	0.0	0.0	0.0	0.0	62.0	Female	Black
1185	1188	15.0	2.0	29.0	5.0	13.0	16.0	5.0	CDR = 0.5	Stage 1	1.0	0.5	0.0	0.5	0.5	0.5	84.0	Male	White
1186	1188	14.0	8.0	29.0	2.0	13.0	18.0	7.0	CDR = 0.5	Stage 1	0.5	0.5	0.0	1.0	0.5	0.5	84.0	Male	White
1187	1188	14.0	12.0	29.0	2.0	17.0	18.0	5.0	CDR = 0.5	Stage 1	1.0	0.5	0.0	1.0	0.5	0.5	84.0	Male	White
1188	1189	14.0	11.0	29.0	4.0	21.0	25.0	8.0	CDR = 0.5	Stage 1	0.5	0.0	0.0	0.0	0.0	0.0	71.0	Male	White
1189	1191	12.0	1.0	23.0	6.0	10.0	5.0	0.0	CDR = 0.5	Stage 1	0.5	0.5	0.0	1.0	0.5	0.5	78.0	Male	White
1190	1191	11.0	0.0	21.0	20.0	8.0	7.0	2.0	CDR = 0.5	Stage 1	0.5	0.5	1.0	1.0	0.5	0.5	78.0	Male	White
1191	1192	12.0	1.0	11.0	24.0	4.0	13.0	2.0	CDR = 2	Stage 3	2.0	2.0	2.0	2.0	2.0	2.0	71.0	Male	White
1192	1194	13.0	0.0	20.0	18.0	9.0	3.0	0.0	CDR = 1	Stage 2	1.0	1.0	0.0	1.0	1.0	1.0	74.0	Male	White
1193	1194	13.0	1.0	21.0	22.0	9.0	10.0	0.0	CDR = 1	Stage 2	2.0	1.0	0.0	1.0	1.0	2.0	74.0	Male	White
1194	1196	15.0	6.0	26.0	0.0	19.0	18.0	7.0	CDR = 0.5	Stage 1	0.5	0.0	0.0	0.5	0.0	0.5	67.0	Female	White
1195	1196	15.0	8.0	27.0	0.0	17.0	15.0	6.0	CDR = 0.5	Stage 1	0.5	0.0	0.0	0.5	0.0	0.0	67.0	Female	White
1196	1197	12.0	2.0	22.0	23.0	9.0	13.0	0.0	CDR = 0.5	Stage 1	0.5	0.5	0.0	0.5	0.5	0.5	81.0	Female	Asian
1197	1200	14.0	3.0	19.0	19.0	12.0	13.0	2.0	CDR = 1	Stage 2	1.0	1.0	2.0	1.0	1.0	1.0	67.0	Female	White
1198	1200	13.0	1.0	19.0	11.0	20.0	3.0	0.0	CDR = 1	Stage 2	1.0	1.0	1.0	1.0	1.0	1.0	67.0	Female	White
1199	1200	13.0	2.0	18.0	22.0	19.0	2.0	0.0	CDR = 1	Stage 2	1.0	2.0	1.0	1.0	1.0	1.0	67.0	Female	White
1200	1201	15.0	9.0	28.0	0.0	17.0	15.0	6.0	CDR = 0	Stage 0	0.0	0.0	0.0	0.0	0.0	0.0	65.0	Female	White
1201	1202	15.0	5.0	22.0	11.0	19.0	12.0	4.0	CDR = 1	Stage 2	1.0	1.0	0.0	1.0	1.0	2.0	82.0	Male	Black
1202	1205	13.0	3.0	25.0	2.0	15.0	14.0	2.0	CDR = 0.5	Stage 1	0.5	0.5	0.0	0.5	0.5	0.5	78.0	Male	White
1203	1205	13.0	3.0	27.0	0.0	18.0	14.0	3.0	CDR = 1	Stage 2	1.0	0.5	1.0	0.5	0.5	1.0	78.0	Male	White
1204	1205	14.0	6.0	26.0	0.0	18.0	15.0	3.0	CDR = 1	Stage 2	1.0	1.0	1.0	1.0	1.0	1.0	78.0	Male	White
1205	1206	15.0	6.0	27.0	6.0	16.0	13.0	4.0	CDR = 0.5	Stage 1	0.5	0.0	0.0	0.0	0.0	0.0	55.0	Male	Asian
1206	1207	15.0	5.0	28.0	0.0	19.0	20.0	7.0	CDR = 0.5	Stage 1	1.0	0.0	0.0	0.0	0.0	0.0	58.0	Female	White
1207	1209	6.0	2.0	19.0	19.0	3.0	11.0	0.0	CDR = 0.5	Stage 1	1.0	1.0	0.0	0.5	0.5	0.5	>90	Female	White
1208	1209	5.0	0.0	16.0	25.0	7.0	8.0	2.0	CDR = 1	Stage 2	1.0	1.0	1.0	1.0	1.0	1.0	>90	Female	White
1209	1211	15.0	6.0	25.0	5.0	10.0	17.0	3.0	CDR = 0.5	Stage 1	1.0	1.0	0.0	0.5	0.5	1.0	71.0	Female	White
1210	1211	14.0	2.0	26.0	10.0	11.0	16.0	4.0	CDR = 1	Stage 2	1.0	1.0	0.0	1.0	1.0	1.0	71.0	Female	White
1211	1212	8.0	1.0	16.0	15.0	9.0	5.0	0.0	CDR = 1	Stage 2	1.0	1.0	0.0	1.0	1.0	1.0	71.0	Female	White
1212	1213	14.0	5.0	29.0	4.0	11.0	18.0	6.0	CDR = 1	Stage 2	1.0	1.0	1.0	1.0	1.0	1.0	50.0	Female	White
1213	1216	15.0	9.0	23.0	2.0	17.0	20.0	5.0	CDR = 0.5	Stage 1	0.5	0.5	0.0	0.5	0.5	0.5	70.0	Male	White
1214	1216	15.0	3.0	26.0	6.0	15.0	17.0	4.0	CDR = 0.5	Stage 1	1.0	0.5	1.0	0.5	0.5	0.5	70.0	Male	White
1215	1216	15.0	8.0	23.0	11.0	12.0	15.0	3.0	CDR = 0.5	Stage 1	0.5	0.5	0.0	0.5	0.5	0.0	70.0	Male	White
1216	1217	14.0	9.0	27.0	4.0	13.0	17.0	6.0	CDR = 0.5	Stage 1	0.5	0.5	0.0	0.5	0.5	0.0	87.0	Female	White
1217	1218	13.0	1.0	23.0	7.0	7.0	11.0	0.0	CDR = 1	Stage 2	1.0	1.0	1.0	1.0	1.0	1.0	82.0	Female	White
1218	1219	15.0	4.0	21.0	19.0	13.0	16.0	0.0	CDR = 2	Stage 3	2.0	1.0	1.0	2.0	2.0	2.0	78.0	Female	White
1219	1220	15.0	16.0	27.0	2.0	15.0	18.0	6.0	CDR = 0.5	Stage 1	0.5	0.0	0.0	0.5	0.5	0.0	69.0	Male	White
1220	1222	13.0	3.0	27.0	7.0	16.0	19.0	4.0	CDR = 0.5	Stage 1	1.0	0.5	1.0	0.5	0.5	0.5	65.0	Female	White
1221	1222	14.0	1.0	27.0	4.0	15.0	17.0	5.0	CDR = 0.5	Stage 1	1.0	0.5	0.0	1.0	0.5	1.0	65.0	Female	White
1222	1223	15.0	11.0	27.0	2.0	17.0	15.0	4.0	CDR = 0	Stage 0	0.0	0.0	0.0	0.0	0.0	0.0	64.0	Female	White
1223	1224	14.0	2.0	18.0	12.0	10.0	5.0	1.0	CDR = 1	Stage 2	2.0	1.0	2.0	1.0	1.0	2.0	>90	Female	White
1224	1225	14.0	9.0	29.0	2.0	23.0	19.0	6.0	CDR = 0	Stage 0	0.0	0.0	0.0	0.0	0.0	0.0	55.0	Male	White
1225	1226	14.0	2.0	26.0	6.0	14.0	7.0	0.0	CDR = 0.5	Stage 1	0.5	0.0	0.0	0.0	0.0	0.0	73.0	Male	White
1226	1228	14.0	4.0	23.0	10.0	12.0	13.0	2.0	CDR = 0.5	Stage 1	0.5	1.0	0.0	1.0	0.0	0.5	69.0	Female	White
1227	1228	13.0	0.0	16.0	21.0	5.0	2.0	1.0	CDR = 1	Stage 2	1.0	1.0	0.0	1.0	1.0	1.0	69.0	Female	White
1228	1229	15.0	12.0	29.0	4.0	23.0	19.0	8.0	CDR = 0	Stage 0	0.0	0.0	0.0	0.0	0.0	0.0	48.0	Female	White
1229	1230	15.0	18.0	30.0	0.0	30.0	17.0	7.0	CDR = 0	Stage 0	0.0	0.0	0.0	0.0	0.0	0.0	67.0	Male	White
1230	1231	15.0	14.0	30.0	0.0	19.0	26.0	9.0	CDR = 0.5	Stage 1	0.5	0.5	0.0	1.0	0.5	0.0	59.0	Male	White
1231	1232	15.0	1.0	15.0	14.0	11.0	12.0	1.0	CDR = 1	Stage 2	1.0	1.0	1.0	1.0	1.0	1.0	87.0	Female	White
1232	1233	15.0	6.0	28.0	4.0	18.0	16.0	2.0	CDR = 0.5	Stage 1	0.5	0.0	0.0	0.0	1.0	0.0	56.0	Male	White
1233	1234	15.0	9.0	28.0	2.0	20.0	12.0	5.0	CDR = 0.5	Stage 1	0.5	0.5	0.0	0.5	0.0	0.5	67.0	Female	White
1234	1235	14.0	5.0	26.0	0.0	20.0	11.0	0.0	CDR = 0.5	Stage 1	0.5	0.0	0.0	0.5	0.5	0.5	71.0	Male	White
1235	1236	10.0	5.0	26.0	10.0	6.0	6.0	2.0	CDR = 0.5	Stage 1	1.0	0.5	0.0	1.0	0.5	1.0	83.0	Female	White
1236	1238	13.0	5.0	27.0	6.0	15.0	16.0	5.0	CDR = 0.5	Stage 1	0.5	1.0	1.0	0.5	0.5	0.0	76.0	Male	White
1237	1238	11.0	4.0	18.0	14.0	17.0	9.0	0.0	CDR = 1	Stage 2	1.0	1.0	1.0	2.0	1.0	1.0	76.0	Male	White
1238	1240	7.0	3.0	19.0	21.0	9.0	11.0	0.0	CDR = 2	Stage 3	2.0	2.0	2.0	2.0	2.0	2.0	82.0	Male	Black
1239	1240	5.0	3.0	15.0	24.0	5.0	5.0	0.0	CDR = 2	Stage 3	2.0	2.0	2.0	2.0	2.0	2.0	82.0	Male	Black
1240	1241	14.0	3.0	18.0	17.0	8.0	10.0	0.0	CDR = 1	Stage 2	1.0	1.0	2.0	1.0	1.0	2.0	78.0	Male	White
1241	1242	15.0	6.0	28.0	2.0	21.0	11.0	6.0	CDR = 0.5	Stage 1	0.5	0.0	0.0	0.0	0.0	0.0	76.0	Female	White
1242	1244	14.0	5.0	21.0	16.0	18.0	11.0	0.0	CDR = 1	Stage 2	1.0	1.0	0.0	0.5	1.0	1.0	74.0	Female	White
1243	1244	15.0	4.0	19.0	16.0	11.0	10.0	0.0	CDR = 1	Stage 2	1.0	1.0	1.0	1.0	1.0	1.0	74.0	Female	White
1244	1245	15.0	15.0	28.0	2.0	19.0	19.0	7.0	CDR = 0	Stage 0	0.0	0.0	0.0	0.0	0.0	0.0	70.0	Female	White
1245	1246	15.0	0.0	27.0	2.0	15.0	12.0	1.0	CDR = 0.5	Stage 1	0.5	0.5	0.0	0.0	0.0	0.0	67.0	Female	White
1246	1248	15.0	5.0	28.0	5.0	17.0	21.0	5.0	CDR = 0.5	Stage 1	0.5	0.0	0.0	0.5	0.5	0.5	73.0	Female	White
1247	1248	15.0	13.0	26.0	0.0	15.0	20.0	4.0	CDR = 0.5	Stage 1	0.5	0.0	0.0	0.5	0.5	0.0	73.0	Female	White
1248	1250	15.0	9.0	29.0	0.0	12.0	12.0	1.0	CDR = 1	Stage 2	1.0	1.0	0.0	1.0	1.0	1.0	69.0	Female	White
1249	1250	15.0	8.0	26.0	11.0	17.0	15.0	5.0	CDR = 1	Stage 2	1.0	1.0	1.0	1.0	1.0	1.0	69.0	Female	White
1250	1252	14.0	1.0	24.0	10.0	14.0	18.0	6.0	CDR = 0.5	Stage 1	1.0	0.5	1.0	0.5	0.5	0.0	73.0	Female	White
1251	1252	14.0	1.0	21.0	22.0	13.0	17.0	4.0	CDR = 1	Stage 2	1.0	1.0	1.0	1.0	1.0	1.0	73.0	Female	White
1252	1253	13.0	1.0	16.0	13.0	5.0	13.0	2.0	CDR = 2	Stage 3	2.0	2.0	2.0	2.0	2.0	2.0	68.0	Male	White
1253	1255	14.0	7.0	27.0	5.0	10.0	17.0	4.0	CDR = 1	Stage 2	0.5	0.5	1.0	0.5	1.0	1.0	73.0	Male	White
1254	1255	14.0	5.0	25.0	8.0	10.0	14.0	4.0	CDR = 1	Stage 2	1.0	1.0	1.0	1.0	1.0	1.0	73.0	Male	White
1255	1256	15.0	5.0	15.0	21.0	20.0	11.0	0.0	CDR = 1	Stage 2	1.0	1.0	0.0	1.0	0.5	1.0	54.0	Male	White
1256	1258	14.0	4.0	15.0	22.0	10.0	11.0	2.0	CDR = 1	Stage 2	1.0	1.0	1.0	1.0	0.5	0.5	87.0	Female	White
1257	1258	15.0	1.0	23.0	20.0	12.0	11.0	0.0	CDR = 1	Stage 2	1.0	1.0	1.0	1.0	1.0	1.0	87.0	Female	White
1258	1262	13.0	1.0	18.0	18.0	10.0	10.0	0.0	CDR = 2	Stage 3	2.0	2.0	2.0	1.0	2.0	2.0	80.0	Male	White
1259	1262	14.0	1.0	17.0	19.0	12.0	9.0	0.0	CDR = 2	Stage 3	2.0	2.0	1.0	1.0	2.0	2.0	80.0	Male	White
1260	1262	15.0	0.0	12.0	24.0	7.0	8.0	0.0	CDR = 2	Stage 3	2.0	2.0	2.0	2.0	2.0	2.0	80.0	Male	White
1261	1262	15.0	2.0	16.0	24.0	9.0	6.0	0.0	CDR = 2	Stage 3	2.0	3.0	3.0	2.0	2.0	2.0	80.0	Male	White
1262	1263	15.0	10.0	23.0	12.0	14.0	18.0	2.0	CDR = 1	Stage 2	1.0	1.0	1.0	1.0	1.0	1.0	80.0	Female	White
1263	1268	11.0	3.0	21.0	8.0	14.0	9.0	1.0	CDR = 1	Stage 2	1.0	1.0	1.0	1.0	1.0	1.0	78.0	Male	White
1264	1268	14.0	4.0	23.0	10.0	12.0	13.0	2.0	CDR = 1	Stage 2	1.0	1.0	2.0	2.0	1.0	2.0	78.0	Male	White
1265	1268	9.0	5.0	20.0	17.0	10.0	5.0	1.0	CDR = 2	Stage 3	1.0	1.0	2.0	2.0	2.0	2.0	78.0	Male	White
1266	1268	9.0	1.0	20.0	19.0	13.0	9.0	0.0	CDR = 2	Stage 3	1.0	1.0	2.0	2.0	2.0	2.0	78.0	Male	White
1267	1268	11.0	1.0	21.0	11.0	8.0	6.0	1.0	CDR = 2	Stage 3	2.0	2.0	2.0	2.0	2.0	2.0	78.0	Male	White
1268	1271	15.0	7.0	26.0	2.0	14.0	11.0	4.0	CDR = 0.5	Stage 1	0.5	0.5	0.0	0.5	0.5	0.0	76.0	Male	White
1269	1271	15.0	7.0	23.0	4.0	19.0	17.0	2.0	CDR = 1	Stage 2	1.0	1.0	0.0	1.0	1.0	1.0	76.0	Male	White
1270	1271	15.0	7.0	21.0	11.0	20.0	14.0	3.0	CDR = 1	Stage 2	1.0	1.0	1.0	2.0	1.0	1.0	76.0	Male	White
1271	1272	10.0	2.0	8.0	28.0	6.0	1.0	2.0	CDR = 2	Stage 3	2.0	2.0	2.0	2.0	2.0	2.0	56.0	Female	White
1272	1274	11.0	3.0	19.0	8.0	7.0	13.0	2.0	CDR = 1	Stage 2	2.0	2.0	1.0	2.0	1.0	1.0	80.0	Male	White
1273	1274	13.0	2.0	15.0	17.0	8.0	5.0	0.0	CDR = 2	Stage 3	2.0	2.0	2.0	2.0	1.0	2.0	80.0	Male	White
1274	1275	13.0	4.0	22.0	9.0	10.0	12.0	3.0	CDR = 1	Stage 2	1.0	1.0	0.0	1.0	1.0	1.0	88.0	Female	White
1275	1276	14.0	6.0	22.0	11.0	6.0	9.0	3.0	CDR = 1	Stage 2	1.0	1.0	1.0	1.0	1.0	2.0	57.0	Female	White
1276	1278	9.0	0.0	13.0	18.0	7.0	2.0	2.0	CDR = 1	Stage 2	1.0	1.0	0.0	1.0	1.0	2.0	>90	Female	White
1277	1278	12.0	0.0	14.0	24.0	6.0	6.0	0.0	CDR = 1	Stage 2	1.0	1.0	1.0	1.0	1.0	2.0	>90	Female	White
1278	1279	15.0	10.0	27.0	2.0	21.0	13.0	3.0	CDR = 0	Stage 0	0.0	0.0	0.0	0.0	0.0	0.0	64.0	Male	White
1279	1280	15.0	5.0	25.0	11.0	23.0	10.0	0.0	CDR = 1	Stage 2	1.0	1.0	1.0	1.0	1.0	1.0	71.0	Male	White
1280	1281	14.0	6.0	25.0	12.0	19.0	17.0	3.0	CDR = 0.5	Stage 1	0.5	0.0	0.0	0.0	0.0	0.5	71.0	Male	White
1281	1282	7.0	0.0	14.0	28.0	7.0	4.0	0.0	CDR = 2	Stage 3	2.0	1.0	2.0	2.0	2.0	2.0	88.0	Female	Black
1282	1285	14.0	4.0	23.0	14.0	12.0	13.0	2.0	CDR = 1	Stage 2	1.0	1.0	1.0	1.0	1.0	1.0	73.0	Male	Black
1283	1285	10.0	4.0	23.0	10.0	6.0	11.0	1.0	CDR = 1	Stage 2	2.0	1.0	2.0	1.0	2.0	1.0	73.0	Male	Black
1284	1285	10.0	7.0	28.0	8.0	9.0	9.0	2.0	CDR = 1	Stage 2	1.0	1.0	1.0	2.0	2.0	1.0	73.0	Male	Black
1285	1288	13.0	3.0	29.0	10.0	7.0	10.0	0.0	CDR = 0.5	Stage 1	0.5	0.0	0.0	0.0	0.0	0.0	69.0	Male	White
1286	1288	13.0	0.0	26.0	8.0	6.0	8.0	1.0	CDR = 0.5	Stage 1	0.5	0.5	0.0	0.0	0.0	0.0	69.0	Male	White
1287	1288	12.0	3.0	27.0	6.0	7.0	11.0	0.0	CDR = 0.5	Stage 1	0.5	0.5	0.0	0.0	0.0	0.0	69.0	Male	White
1288	1289	14.0	6.0	28.0	8.0	12.0	13.0	2.0	CDR = 0.5	Stage 1	0.5	0.5	0.0	0.5	0.0	0.5	64.0	Male	White
1289	1290	14.0	4.0	23.0	10.0	12.0	13.0	2.0	CDR = 2	Stage 3	2.0	2.0	2.0	3.0	2.0	3.0	77.0	Male	White
1290	1293	14.0	4.0	20.0	20.0	13.0	10.0	0.0	CDR = 1	Stage 2	1.0	1.0	1.0	1.0	1.0	1.0	79.0	Male	White
1291	1293	15.0	3.0	23.0	17.0	16.0	10.0	1.0	CDR = 2	Stage 3	2.0	2.0	2.0	1.0	1.0	2.0	79.0	Male	White
1292	1293	15.0	0.0	17.0	18.0	12.0	13.0	4.0	CDR = 2	Stage 3	1.0	2.0	2.0	2.0	2.0	2.0	79.0	Male	White
1293	1295	11.0	6.0	19.0	20.0	13.0	12.0	4.0	CDR = 1	Stage 2	1.0	1.0	1.0	1.0	1.0	1.0	69.0	Female	White
1294	1295	14.0	1.0	22.0	6.0	8.0	14.0	0.0	CDR = 1	Stage 2	1.0	1.0	1.0	1.0	1.0	1.0	69.0	Female	White
1295	1298	14.0	10.0	30.0	0.0	15.0	20.0	8.0	CDR = 0.5	Stage 1	0.5	0.5	0.0	0.5	0.0	0.0	>90	Female	White
1296	1298	15.0	14.0	29.0	0.0	15.0	22.0	8.0	CDR = 0.5	Stage 1	0.5	0.5	0.0	0.5	0.0	0.0	>90	Female	White
1297	1298	15.0	8.0	25.0	0.0	9.0	18.0	6.0	CDR = 0.5	Stage 1	0.5	0.5	0.0	0.5	0.0	0.5	>90	Female	White
1298	1300	15.0	3.0	19.0	22.0	10.0	10.0	0.0	CDR = 1	Stage 2	1.0	1.0	1.0	1.0	1.0	1.0	73.0	Male	White
1299	1300	15.0	3.0	13.0	21.0	8.0	6.0	0.0	CDR = 2	Stage 3	1.0	2.0	2.0	2.0	2.0	2.0	73.0	Male	White
1300	1302	14.0	4.0	23.0	10.0	12.0	13.0	2.0	CDR = 1	Stage 2	1.0	1.0	1.0	1.0	1.0	1.0	84.0	Male	White
1301	1302	9.0	2.0	16.0	19.0	9.0	13.0	2.0	CDR = 1	Stage 2	1.0	2.0	1.0	2.0	1.0	1.0	84.0	Male	White
1302	1303	15.0	4.0	25.0	7.0	11.0	12.0	1.0	CDR = 1	Stage 2	1.0	1.0	1.0	1.0	1.0	1.0	79.0	Male	White
1303	1304	14.0	3.0	26.0	6.0	16.0	18.0	7.0	CDR = 0.5	Stage 1	0.5	0.0	0.0	0.0	0.0	0.0	74.0	Female	White
1304	1305	15.0	4.0	27.0	10.0	9.0	13.0	4.0	CDR = 0	Stage 0	0.0	0.0	0.0	0.0	0.0	0.0	68.0	Male	White
1305	1307	13.0	3.0	17.0	17.0	8.0	9.0	2.0	CDR = 1	Stage 2	1.0	1.0	1.0	1.0	1.0	1.0	76.0	Female	White
1306	1307	14.0	4.0	21.0	21.0	12.0	13.0	2.0	CDR = 1	Stage 2	1.0	0.5	1.0	0.5	1.0	0.5	76.0	Female	White
1307	1308	13.0	4.0	21.0	18.0	9.0	13.0	0.0	CDR = 0.5	Stage 1	1.0	1.0	0.0	0.5	0.5	0.5	67.0	Male	White
1308	1310	14.0	9.0	28.0	7.0	8.0	14.0	4.0	CDR = 0.5	Stage 1	0.5	0.5	0.0	1.0	0.5	0.0	67.0	Female	White
1309	1310	15.0	10.0	25.0	9.0	11.0	14.0	5.0	CDR = 1	Stage 2	1.0	1.0	2.0	2.0	1.0	1.0	67.0	Female	White
1310	1311	14.0	0.0	21.0	18.0	4.0	9.0	0.0	CDR = 1	Stage 2	1.0	2.0	1.0	2.0	1.0	1.0	73.0	Male	White
1311	1312	14.0	10.0	29.0	0.0	17.0	19.0	7.0	CDR = 0.5	Stage 1	0.5	0.5	0.0	0.0	0.0	0.0	51.0	Male	White
1312	1314	15.0	10.0	29.0	2.0	21.0	23.0	8.0	CDR = 0.5	Stage 1	0.5	0.5	0.0	0.0	0.0	0.0	68.0	Male	White
1313	1314	15.0	8.0	24.0	2.0	19.0	20.0	9.0	CDR = 0.5	Stage 1	0.5	0.5	0.0	0.0	0.0	0.0	68.0	Male	White
1314	1318	13.0	11.0	29.0	4.0	15.0	16.0	2.0	CDR = 0.5	Stage 1	1.0	0.5	0.0	0.5	0.5	0.5	65.0	Female	White
1315	1318	15.0	3.0	27.0	5.0	13.0	12.0	2.0	CDR = 1	Stage 2	1.0	1.0	0.0	1.0	1.0	1.0	65.0	Female	White
1316	1318	15.0	9.0	25.0	4.0	14.0	16.0	3.0	CDR = 0.5	Stage 1	0.5	1.0	0.0	0.5	1.0	1.0	65.0	Female	White
1317	1318	14.0	11.0	27.0	4.0	13.0	17.0	5.0	CDR = 1	Stage 2	1.0	1.0	0.0	0.5	1.0	1.0	65.0	Female	White
1318	1321	13.0	6.0	23.0	6.0	11.0	18.0	3.0	CDR = 1	Stage 2	1.0	1.0	1.0	1.0	1.0	1.0	57.0	Male	White
1319	1321	11.0	5.0	22.0	4.0	14.0	9.0	1.0	CDR = 0.5	Stage 1	0.5	1.0	1.0	0.5	0.5	0.5	57.0	Male	White
1320	1321	14.0	4.0	23.0	10.0	12.0	13.0	2.0	CDR = 1	Stage 2	1.0	1.0	1.0	1.0	1.0	1.0	57.0	Male	White
1321	1322	14.0	9.0	30.0	0.0	15.0	19.0	8.0	CDR = 0	Stage 0	0.0	0.0	0.0	0.0	0.0	0.0	67.0	Male	White
1322	1325	14.0	4.0	23.0	10.0	12.0	13.0	2.0	CDR = 0.5	Stage 1	1.0	0.5	0.0	0.5	0.0	1.0	78.0	Male	White
1323	1325	15.0	3.0	27.0	10.0	10.0	15.0	2.0	CDR = 0.5	Stage 1	1.0	0.5	0.0	0.5	0.5	0.5	78.0	Male	White
1324	1325	14.0	1.0	23.0	9.0	8.0	15.0	2.0	CDR = 0.5	Stage 1	1.0	1.0	0.0	1.0	0.5	0.5	78.0	Male	White
1325	1326	13.0	6.0	29.0	4.0	13.0	16.0	8.0	CDR = 0.5	Stage 1	0.0	0.0	0.0	0.0	0.0	2.0	80.0	Female	White
1326	1327	15.0	12.0	30.0	0.0	22.0	19.0	8.0	CDR = 0	Stage 0	0.0	0.0	0.0	0.0	0.0	0.0	67.0	Female	White
1327	1328	14.0	13.0	26.0	2.0	21.0	14.0	2.0	CDR = 0	Stage 0	0.0	0.0	0.0	0.0	0.0	0.0	69.0	Male	White
1328	1329	10.0	1.0	14.0	24.0	8.0	11.0	0.0	CDR = 2	Stage 3	2.0	2.0	1.0	1.0	2.0	2.0	76.0	Female	White
1329	1330	12.0	0.0	16.0	23.0	10.0	8.0	0.0	CDR = 2	Stage 3	2.0	2.0	2.0	2.0	2.0	2.0	84.0	Male	White
1330	1331	5.0	0.0	14.0	25.0	2.0	7.0	2.0	CDR = 1	Stage 2	1.0	1.0	0.0	1.0	1.0	1.0	87.0	Female	Black
1331	1332	15.0	17.0	28.0	2.0	16.0	18.0	6.0	CDR = 0	Stage 0	0.0	0.0	0.0	0.0	0.0	0.0	57.0	Male	White
1332	1334	13.0	6.0	16.0	8.0	9.0	20.0	6.0	CDR = 1	Stage 2	1.0	1.0	1.0	2.0	1.0	2.0	57.0	Female	White
1333	1334	14.0	4.0	23.0	10.0	12.0	13.0	2.0	CDR = 2	Stage 3	2.0	2.0	2.0	3.0	2.0	2.0	57.0	Female	White
1334	1335	14.0	4.0	24.0	9.0	12.0	13.0	2.0	CDR = 3	Stage 4	3.0	3.0	3.0	3.0	2.0	3.0	89.0	Male	White
1335	1336	12.0	8.0	27.0	2.0	9.0	20.0	5.0	CDR = 0.5	Stage 1	1.0	0.0	0.0	0.5	1.0	1.0	85.0	Female	White
1336	1338	11.0	3.0	19.0	17.0	10.0	5.0	0.0	CDR = 0.5	Stage 1	1.0	1.0	0.0	0.5	0.5	0.5	63.0	Male	White
1337	1338	10.0	0.0	15.0	21.0	7.0	3.0	0.0	CDR = 1	Stage 2	1.0	1.0	0.0	1.0	1.0	1.0	63.0	Male	White
1338	1339	15.0	9.0	30.0	2.0	18.0	22.0	7.0	CDR = 0	Stage 0	0.0	0.0	0.0	0.0	0.0	0.0	53.0	Female	White
1339	1340	11.0	0.0	11.0	28.0	8.0	4.0	0.0	CDR = 2	Stage 3	2.0	2.0	2.0	2.0	2.0	2.0	82.0	Female	White
1340	1342	10.0	6.0	16.0	14.0	6.0	13.0	1.0	CDR = 1	Stage 2	1.0	1.0	0.0	1.0	2.0	1.0	52.0	Male	White
1341	1342	14.0	4.0	23.0	10.0	12.0	13.0	2.0	CDR = 1	Stage 2	1.0	1.0	1.0	2.0	2.0	2.0	52.0	Male	White
1342	1343	1.0	0.0	2.0	28.0	12.0	13.0	2.0	CDR = 2	Stage 3	2.0	3.0	3.0	2.0	2.0	3.0	72.0	Female	White
1343	1346	14.0	4.0	23.0	10.0	12.0	13.0	2.0	CDR = 0.5	Stage 1	0.5	0.5	0.0	0.0	0.0	0.0	69.0	Male	White
1344	1346	15.0	7.0	20.0	24.0	13.0	15.0	2.0	CDR = 0.5	Stage 1	1.0	0.5	0.0	0.5	0.5	0.5	69.0	Male	White
1345	1346	15.0	3.0	22.0	18.0	12.0	14.0	1.0	CDR = 1	Stage 2	1.0	1.0	0.0	1.0	1.0	1.0	69.0	Male	White
1346	1347	15.0	8.0	29.0	0.0	9.0	15.0	4.0	CDR = 0.5	Stage 1	0.5	0.0	0.0	0.0	0.0	0.0	56.0	Female	White
1347	1348	13.0	4.0	23.0	10.0	8.0	19.0	4.0	CDR = 1	Stage 2	1.0	1.0	0.0	1.0	0.5	1.0	69.0	Male	White
1348	1350	14.0	4.0	23.0	10.0	12.0	13.0	2.0	CDR = 0	Stage 0	0.0	0.0	0.0	0.0	0.0	0.0	79.0	Male	White
1349	1350	14.0	7.0	25.0	4.0	9.0	15.0	5.0	CDR = 0.5	Stage 1	0.5	0.0	0.0	0.5	0.0	0.0	79.0	Male	White
1350	1352	14.0	3.0	22.0	10.0	17.0	9.0	0.0	CDR = 1	Stage 2	1.0	1.0	1.0	0.5	1.0	1.0	66.0	Female	White
1351	1352	15.0	2.0	22.0	14.0	15.0	11.0	0.0	CDR = 1	Stage 2	1.0	1.0	1.0	0.5	1.0	1.0	66.0	Female	White
1352	1354	14.0	0.0	18.0	17.0	8.0	8.0	0.0	CDR = 2	Stage 3	2.0	2.0	2.0	2.0	1.0	2.0	66.0	Male	White
1353	1354	15.0	0.0	11.0	20.0	8.0	3.0	1.0	CDR = 2	Stage 3	2.0	2.0	2.0	2.0	2.0	2.0	66.0	Male	White
1354	1355	13.0	12.0	27.0	0.0	17.0	17.0	4.0	CDR = 0.5	Stage 1	1.0	0.5	0.0	0.5	0.5	0.5	71.0	Male	White
1355	1356	15.0	15.0	29.0	0.0	38.0	27.0	10.0	CDR = 0	Stage 0	0.0	0.0	0.0	0.0	0.0	0.0	58.0	Female	White
1356	1359	15.0	11.0	26.0	6.0	16.0	15.0	5.0	CDR = 1	Stage 2	0.5	0.5	1.0	2.0	0.5	1.0	72.0	Male	White
1357	1359	15.0	13.0	25.0	4.0	18.0	24.0	7.0	CDR = 0.5	Stage 1	0.5	0.5	1.0	1.0	0.5	0.5	72.0	Male	White
1358	1359	15.0	18.0	28.0	8.0	15.0	21.0	9.0	CDR = 0.5	Stage 1	0.5	0.5	1.0	1.0	0.5	0.5	72.0	Male	White
1359	1363	14.0	8.0	28.0	2.0	19.0	16.0	3.0	CDR = 0.5	Stage 1	0.5	0.5	0.0	0.5	0.5	0.5	77.0	Female	White
1360	1363	14.0	11.0	28.0	2.0	14.0	20.0	5.0	CDR = 1	Stage 2	1.0	1.0	0.0	1.0	1.0	1.0	77.0	Female	White
1361	1363	14.0	13.0	27.0	0.0	16.0	17.0	5.0	CDR = 1	Stage 2	1.0	1.0	1.0	1.0	1.0	1.0	77.0	Female	White
1362	1363	14.0	6.0	25.0	6.0	9.0	14.0	4.0	CDR = 1	Stage 2	1.0	0.5	2.0	1.0	1.0	1.0	77.0	Female	White
1363	1367	14.0	4.0	23.0	10.0	12.0	13.0	2.0	CDR = 0.5	Stage 1	0.5	0.0	0.0	0.5	0.5	0.5	67.0	Male	White
1364	1367	15.0	2.0	24.0	5.0	15.0	15.0	2.0	CDR = 1	Stage 2	1.0	0.5	1.0	1.0	0.5	0.5	67.0	Male	White
1365	1367	15.0	2.0	24.0	9.0	13.0	14.0	0.0	CDR = 1	Stage 2	1.0	1.0	1.0	2.0	1.0	1.0	67.0	Male	White
1366	1367	15.0	2.0	22.0	7.0	10.0	11.0	3.0	CDR = 1	Stage 2	1.0	1.0	1.0	1.0	2.0	1.0	67.0	Male	White
1367	1368	14.0	3.0	27.0	4.0	17.0	14.0	5.0	CDR = 0.5	Stage 1	0.5	0.5	0.0	0.5	0.0	0.0	85.0	Male	White
1368	1370	13.0	4.0	24.0	18.0	12.0	13.0	2.0	CDR = 0.5	Stage 1	0.5	0.5	0.0	0.5	0.5	0.0	78.0	Female	White
1369	1370	13.0	4.0	24.0	25.0	12.0	14.0	0.0	CDR = 0.5	Stage 1	0.5	0.0	0.0	0.5	0.5	0.0	78.0	Female	White
1370	1372	14.0	4.0	23.0	10.0	12.0	13.0	2.0	CDR = 1	Stage 2	1.0	1.0	1.0	0.5	1.0	0.5	53.0	Female	White
1371	1372	14.0	4.0	23.0	10.0	12.0	13.0	2.0	CDR = 2	Stage 3	2.0	2.0	1.0	3.0	2.0	2.0	53.0	Female	White
1372	1373	15.0	11.0	30.0	2.0	18.0	23.0	9.0	CDR = 0	Stage 0	0.0	0.0	0.0	0.0	0.0	0.0	74.0	Female	White
1373	1374	15.0	10.0	30.0	0.0	15.0	17.0	5.0	CDR = 0	Stage 0	0.0	0.0	0.0	0.0	0.0	0.0	66.0	Female	White
1374	1375	15.0	12.0	30.0	0.0	19.0	26.0	10.0	CDR = 0.5	Stage 1	0.5	0.0	0.0	0.0	0.0	0.0	67.0	Female	White
1375	1376	12.0	1.0	21.0	8.0	14.0	8.0	2.0	CDR = 0.5	Stage 1	1.0	0.5	0.0	0.5	0.5	1.0	80.0	Male	White
1376	1377	13.0	1.0	15.0	12.0	4.0	8.0	0.0	CDR = 1	Stage 2	1.0	2.0	0.0	1.0	2.0	1.0	>90	Male	White
1377	1378	10.0	3.0	21.0	7.0	8.0	10.0	0.0	CDR = 1	Stage 2	1.0	1.0	0.0	2.0	1.0	1.0	65.0	Female	White
1378	1379	10.0	0.0	27.0	14.0	10.0	11.0	1.0	CDR = 1	Stage 2	1.0	1.0	0.0	1.0	1.0	1.0	80.0	Female	White
1379	1382	9.0	2.0	24.0	10.0	8.0	8.0	0.0	CDR = 0.5	Stage 1	1.0	0.5	0.0	1.0	0.5	0.5	68.0	Female	White
1380	1382	5.0	1.0	21.0	17.0	7.0	9.0	0.0	CDR = 0.5	Stage 1	1.0	1.0	0.0	0.0	1.0	1.0	68.0	Female	White
1381	1382	5.0	0.0	13.0	21.0	4.0	9.0	0.0	CDR = 2	Stage 3	2.0	2.0	1.0	2.0	1.0	2.0	68.0	Female	White
1382	1384	15.0	6.0	23.0	4.0	21.0	15.0	4.0	CDR = 0.5	Stage 1	0.5	0.5	0.0	0.5	0.5	0.0	79.0	Female	White
1383	1384	14.0	14.0	25.0	5.0	18.0	14.0	5.0	CDR = 0.5	Stage 1	1.0	1.0	0.0	1.0	0.5	0.0	79.0	Female	White
1384	1385	15.0	17.0	30.0	0.0	19.0	29.0	10.0	CDR = 0	Stage 0	0.0	0.0	0.0	0.0	0.0	0.0	67.0	Female	White
1385	1386	14.0	4.0	23.0	10.0	12.0	13.0	2.0	CDR = 2	Stage 3	2.0	2.0	2.0	3.0	2.0	2.0	78.0	Female	White
1386	1387	11.0	0.0	13.0	18.0	8.0	5.0	0.0	CDR = 1	Stage 2	1.0	1.0	1.0	2.0	1.0	1.0	79.0	Female	White
1387	1388	14.0	4.0	23.0	10.0	12.0	13.0	2.0	CDR = 2	Stage 3	1.0	2.0	2.0	2.0	2.0	2.0	75.0	Female	White
1388	1390	14.0	5.0	26.0	2.0	11.0	11.0	1.0	CDR = 1	Stage 2	1.0	1.0	0.0	1.0	0.5	1.0	76.0	Female	White
1389	1390	15.0	4.0	21.0	10.0	13.0	13.0	2.0	CDR = 2	Stage 3	2.0	2.0	1.0	2.0	1.0	2.0	76.0	Female	White
1390	1391	11.0	2.0	27.0	6.0	12.0	9.0	3.0	CDR = 0.5	Stage 1	0.5	0.5	0.0	0.5	0.0	0.0	69.0	Female	White
1391	1393	9.0	0.0	7.0	24.0	3.0	3.0	0.0	CDR = 1	Stage 2	1.0	1.0	1.0	1.0	1.0	1.0	73.0	Male	White
1392	1393	14.0	4.0	23.0	10.0	12.0	13.0	2.0	CDR = 2	Stage 3	2.0	3.0	2.0	3.0	2.0	3.0	73.0	Male	White
1393	1394	9.0	0.0	13.0	19.0	9.0	7.0	0.0	CDR = 1	Stage 2	2.0	2.0	1.0	1.0	2.0	1.0	>90	Male	White
1394	1395	9.0	1.0	23.0	10.0	12.0	7.0	2.0	CDR = 0.5	Stage 1	0.5	0.0	0.0	0.0	0.0	0.0	81.0	Female	White
1395	1396	15.0	4.0	21.0	24.0	12.0	14.0	0.0	CDR = 1	Stage 2	2.0	1.0	1.0	1.0	1.0	1.0	73.0	Male	White
1396	1397	12.0	0.0	25.0	8.0	13.0	8.0	1.0	CDR = 1	Stage 2	1.0	1.0	0.0	1.0	1.0	1.0	79.0	Female	White
1397	1398	8.0	7.0	15.0	14.0	12.0	13.0	2.0	CDR = 1	Stage 2	1.0	2.0	0.0	1.0	0.5	0.0	87.0	Female	Black
1398	1399	12.0	4.0	21.0	9.0	13.0	11.0	0.0	CDR = 1	Stage 2	1.0	1.0	0.0	1.0	1.0	0.5	73.0	Female	White
1399	1400	13.0	4.0	18.0	14.0	11.0	14.0	1.0	CDR = 1	Stage 2	1.0	1.0	0.0	1.0	1.0	1.0	58.0	Female	White
1400	1402	6.0	4.0	24.0	28.0	4.0	13.0	2.0	CDR = 1	Stage 2	1.0	1.0	1.0	1.0	1.0	1.0	80.0	Female	White
1401	1402	14.0	4.0	23.0	10.0	12.0	13.0	2.0	CDR = 2	Stage 3	2.0	2.0	2.0	2.0	2.0	2.0	80.0	Female	White
1402	1404	13.0	7.0	28.0	9.0	11.0	14.0	4.0	CDR = 0.5	Stage 1	0.5	0.5	0.0	1.0	0.5	0.5	77.0	Male	Black
1403	1404	3.0	4.0	5.0	28.0	12.0	13.0	2.0	CDR = 2	Stage 3	2.0	2.0	3.0	2.0	2.0	3.0	77.0	Male	Black
1404	1406	14.0	9.0	28.0	0.0	12.0	11.0	1.0	CDR = 2	Stage 3	1.0	1.0	3.0	2.0	2.0	2.0	61.0	Male	White
1405	1406	13.0	8.0	27.0	0.0	10.0	12.0	3.0	CDR = 2	Stage 3	1.0	1.0	3.0	2.0	3.0	2.0	61.0	Male	White
1406	1408	7.0	3.0	15.0	25.0	8.0	2.0	2.0	CDR = 1	Stage 2	1.0	1.0	0.0	0.5	1.0	1.0	77.0	Female	White
1407	1408	2.0	1.0	12.0	28.0	8.0	13.0	2.0	CDR = 2	Stage 3	1.0	2.0	1.0	2.0	2.0	2.0	77.0	Female	White
1408	1409	14.0	6.0	18.0	23.0	7.0	8.0	0.0	CDR = 1	Stage 2	1.0	1.0	0.0	1.0	1.0	1.0	87.0	Male	White
1409	1411	13.0	9.0	24.0	4.0	11.0	19.0	6.0	CDR = 0.5	Stage 1	1.0	0.5	0.0	0.0	0.0	0.0	74.0	Male	White
1410	1411	11.0	11.0	21.0	7.0	10.0	20.0	6.0	CDR = 0.5	Stage 1	1.0	0.5	0.0	0.0	0.0	0.0	74.0	Male	White
1411	1412	13.0	2.0	19.0	10.0	7.0	8.0	3.0	CDR = 2	Stage 3	1.0	2.0	1.0	2.0	2.0	2.0	74.0	Male	White
1412	1413	15.0	9.0	24.0	5.0	18.0	13.0	2.0	CDR = 0.5	Stage 1	0.5	0.5	0.0	0.0	0.0	0.0	76.0	Male	White
1413	1415	12.0	3.0	20.0	19.0	8.0	11.0	2.0	CDR = 1	Stage 2	1.0	1.0	0.0	1.0	1.0	1.0	76.0	Female	White
1414	1415	14.0	2.0	18.0	17.0	5.0	6.0	1.0	CDR = 1	Stage 2	1.0	1.0	1.0	1.0	1.0	1.0	76.0	Female	White
1415	1416	15.0	4.0	26.0	4.0	5.0	12.0	3.0	CDR = 0.5	Stage 1	1.0	0.5	0.0	0.5	0.0	0.5	72.0	Female	White
1416	1417	15.0	6.0	22.0	15.0	14.0	15.0	2.0	CDR = 0.5	Stage 1	0.5	1.0	0.0	0.5	1.0	0.5	55.0	Female	White
1417	1418	14.0	7.0	25.0	8.0	27.0	19.0	6.0	CDR = 0.5	Stage 1	1.0	0.5	0.0	0.5	0.0	0.0	50.0	Female	White
1418	1419	15.0	12.0	28.0	0.0	15.0	19.0	8.0	CDR = 0.5	Stage 1	0.5	0.5	0.0	0.5	0.5	0.0	60.0	Female	White
1419	1420	13.0	12.0	28.0	0.0	14.0	20.0	7.0	CDR = 0.5	Stage 1	0.5	0.5	1.0	1.0	0.5	0.5	62.0	Female	White
1420	1421	15.0	0.0	17.0	26.0	5.0	6.0	0.0	CDR = 1	Stage 2	1.0	1.0	2.0	2.0	2.0	1.0	60.0	Female	Black
1421	1425	13.0	2.0	23.0	4.0	14.0	9.0	0.0	CDR = 1	Stage 2	1.0	1.0	0.0	1.0	1.0	1.0	76.0	Male	White
1422	1425	11.0	0.0	13.0	13.0	12.0	1.0	2.0	CDR = 2	Stage 3	2.0	2.0	2.0	1.0	2.0	1.0	76.0	Male	White
1423	1425	11.0	2.0	19.0	19.0	12.0	3.0	0.0	CDR = 2	Stage 3	2.0	2.0	2.0	2.0	2.0	2.0	76.0	Male	White
1424	1425	11.0	1.0	19.0	24.0	8.0	7.0	0.0	CDR = 2	Stage 3	2.0	2.0	2.0	2.0	2.0	2.0	76.0	Male	White
1425	1427	13.0	3.0	25.0	2.0	15.0	13.0	0.0	CDR = 0.5	Stage 1	0.5	0.0	0.0	0.5	0.5	0.0	80.0	Female	White
1426	1427	11.0	4.0	24.0	8.0	13.0	14.0	2.0	CDR = 0.5	Stage 1	0.5	0.0	0.0	0.0	0.5	0.5	80.0	Female	White
1427	1428	14.0	4.0	29.0	2.0	11.0	13.0	4.0	CDR = 0.5	Stage 1	0.5	0.5	0.0	0.0	0.0	0.0	68.0	Male	White
1428	1429	15.0	6.0	24.0	11.0	17.0	17.0	1.0	CDR = 1	Stage 2	1.0	1.0	1.0	1.0	1.0	1.0	72.0	Female	White
1429	1430	14.0	6.0	27.0	0.0	9.0	15.0	3.0	CDR = 0.5	Stage 1	1.0	1.0	0.0	0.0	1.0	1.0	81.0	Female	White
1430	1431	14.0	5.0	28.0	6.0	14.0	19.0	4.0	CDR = 0.5	Stage 1	1.0	1.0	0.0	0.5	0.5	0.5	73.0	Male	White
1431	1432	12.0	3.0	25.0	11.0	9.0	12.0	0.0	CDR = 0.5	Stage 1	0.5	0.5	0.0	0.0	0.0	0.0	78.0	Female	White
1432	1433	7.0	1.0	13.0	23.0	4.0	2.0	0.0	CDR = 1	Stage 2	1.0	1.0	1.0	1.0	1.0	1.0	71.0	Male	White
1433	1434	15.0	7.0	23.0	0.0	15.0	17.0	6.0	CDR = 0.5	Stage 1	0.5	0.5	0.0	0.5	0.5	0.5	71.0	Female	White
1434	1436	8.0	2.0	23.0	10.0	9.0	13.0	1.0	CDR = 1	Stage 2	1.0	1.0	1.0	1.0	1.0	1.0	71.0	Female	White
1435	1436	6.0	4.0	23.0	10.0	11.0	11.0	0.0	CDR = 2	Stage 3	1.0	2.0	2.0	2.0	1.0	2.0	71.0	Female	White
1436	1438	13.0	4.0	19.0	12.0	11.0	11.0	0.0	CDR = 0.5	Stage 1	1.0	0.5	0.0	0.0	0.0	0.5	76.0	Female	Black
1437	1438	12.0	6.0	26.0	21.0	9.0	11.0	2.0	CDR = 0.5	Stage 1	1.0	1.0	0.0	0.5	0.0	0.5	76.0	Female	Black
1438	1439	14.0	4.0	23.0	10.0	12.0	13.0	2.0	CDR = 2	Stage 3	2.0	2.0	2.0	2.0	2.0	2.0	77.0	Female	White
1439	1440	9.0	1.0	13.0	18.0	10.0	4.0	0.0	CDR = 2	Stage 3	2.0	2.0	3.0	2.0	3.0	2.0	>90	Female	White
1440	1441	15.0	14.0	30.0	0.0	22.0	16.0	6.0	CDR = 0.5	Stage 1	0.5	0.0	0.0	0.0	0.0	0.0	81.0	Male	White
1441	1442	13.0	4.0	29.0	4.0	10.0	15.0	6.0	CDR = 0.5	Stage 1	0.5	0.0	0.0	0.0	0.0	0.0	72.0	Female	Black
1442	1444	14.0	4.0	23.0	10.0	12.0	13.0	2.0	CDR = 0.5	Stage 1	0.5	0.5	0.0	0.5	0.5	0.0	72.0	Female	Black
1443	1444	11.0	3.0	21.0	24.0	12.0	5.0	0.0	CDR = 0.5	Stage 1	1.0	1.0	0.0	0.5	0.5	0.0	72.0	Female	Black
1444	1445	15.0	7.0	25.0	2.0	26.0	20.0	8.0	CDR = 0	Stage 0	0.0	0.0	0.0	0.0	0.0	0.0	70.0	Female	White
1445	1446	13.0	2.0	27.0	0.0	11.0	15.0	4.0	CDR = 0.5	Stage 1	1.0	0.0	0.0	0.0	0.5	0.5	69.0	Male	White
1446	1447	14.0	2.0	15.0	26.0	5.0	14.0	2.0	CDR = 2	Stage 3	2.0	2.0	1.0	2.0	2.0	2.0	69.0	Female	White
1447	1448	13.0	10.0	28.0	2.0	13.0	23.0	7.0	CDR = 0.5	Stage 1	0.5	0.5	1.0	0.5	0.5	0.5	63.0	Male	White
1448	1449	14.0	3.0	26.0	6.0	16.0	10.0	3.0	CDR = 0.5	Stage 1	1.0	0.5	0.0	0.5	0.5	0.5	64.0	Male	White
1449	1451	14.0	4.0	23.0	10.0	12.0	13.0	2.0	CDR = 2	Stage 3	2.0	2.0	2.0	2.0	2.0	2.0	70.0	Female	White
1450	1451	14.0	4.0	23.0	10.0	12.0	13.0	2.0	CDR = 2	Stage 3	2.0	2.0	2.0	3.0	2.0	3.0	70.0	Female	White
1451	1452	15.0	9.0	30.0	2.0	24.0	22.0	7.0	CDR = 0	Stage 0	0.0	0.0	0.0	0.0	0.0	0.0	69.0	Male	White
1452	1453	14.0	4.0	23.0	10.0	12.0	13.0	2.0	CDR = 3	Stage 4	3.0	3.0	3.0	3.0	2.0	3.0	67.0	Female	Black
1453	1454	10.0	6.0	26.0	10.0	14.0	16.0	5.0	CDR = 0.5	Stage 1	0.5	0.0	0.0	0.0	0.0	0.0	68.0	Male	Black
1454	1455	15.0	12.0	28.0	2.0	21.0	20.0	8.0	CDR = 0.5	Stage 1	0.0	0.0	0.0	0.5	0.0	0.0	78.0	Female	White
1455	1456	11.0	10.0	26.0	0.0	6.0	12.0	2.0	CDR = 0.5	Stage 1	0.0	0.0	0.0	1.0	0.5	0.0	72.0	Male	White
1456	1459	13.0	6.0	28.0	4.0	13.0	15.0	5.0	CDR = 0.5	Stage 1	0.5	0.5	0.0	0.5	0.5	0.5	73.0	Female	White
1457	1459	13.0	4.0	26.0	2.0	15.0	13.0	5.0	CDR = 0.5	Stage 1	0.5	0.5	0.0	0.5	0.5	0.5	73.0	Female	White
1458	1459	11.0	2.0	25.0	9.0	15.0	15.0	4.0	CDR = 0.5	Stage 1	0.5	0.5	0.0	0.5	0.5	0.5	73.0	Female	White
1459	1461	13.0	3.0	21.0	16.0	8.0	10.0	0.0	CDR = 0.5	Stage 1	1.0	0.5	0.0	0.5	0.0	0.0	68.0	Female	White
1460	1461	12.0	0.0	16.0	25.0	8.0	9.0	0.0	CDR = 0.5	Stage 1	1.0	1.0	0.0	1.0	0.5	0.5	68.0	Female	White
1461	1464	14.0	6.0	29.0	2.0	13.0	13.0	4.0	CDR = 0.5	Stage 1	0.5	0.0	1.0	0.0	0.5	0.0	74.0	Male	White
1462	1464	13.0	4.0	26.0	4.0	11.0	13.0	4.0	CDR = 1	Stage 2	0.5	0.5	1.0	1.0	1.0	1.0	74.0	Male	White
1463	1464	13.0	12.0	29.0	0.0	9.0	13.0	5.0	CDR = 1	Stage 2	1.0	1.0	1.0	0.5	2.0	0.5	74.0	Male	White
1464	1465	14.0	0.0	21.0	15.0	8.0	2.0	0.0	CDR = 1	Stage 2	1.0	1.0	1.0	1.0	1.0	2.0	64.0	Female	White
1465	1467	15.0	10.0	30.0	8.0	18.0	18.0	7.0	CDR = 0.5	Stage 1	0.5	0.0	0.0	0.0	0.0	0.0	64.0	Female	White
1466	1467	15.0	9.0	30.0	8.0	16.0	17.0	4.0	CDR = 0.5	Stage 1	0.5	0.0	0.0	0.0	0.0	0.0	64.0	Female	White
1467	1469	15.0	8.0	24.0	4.0	11.0	18.0	3.0	CDR = 0.5	Stage 1	0.5	0.5	0.0	0.5	0.0	0.5	82.0	Female	White
1468	1469	14.0	6.0	22.0	16.0	13.0	12.0	4.0	CDR = 0.5	Stage 1	1.0	0.5	0.0	0.5	0.5	0.5	82.0	Female	White
1469	1470	15.0	3.0	24.0	10.0	13.0	12.0	2.0	CDR = 0.5	Stage 1	0.5	0.0	0.0	0.0	0.0	0.0	78.0	Male	White
1470	1471	14.0	4.0	23.0	10.0	12.0	13.0	2.0	CDR = 2	Stage 3	2.0	2.0	2.0	2.0	2.0	2.0	63.0	Female	White
1471	1472	14.0	8.0	24.0	6.0	17.0	3.0	6.0	CDR = 1	Stage 2	1.0	1.0	1.0	1.0	1.0	1.0	80.0	Male	White
1472	1473	15.0	3.0	24.0	8.0	18.0	14.0	5.0	CDR = 0.5	Stage 1	0.5	0.5	0.0	0.0	0.0	0.0	59.0	Male	White
1473	1474	14.0	4.0	23.0	10.0	12.0	13.0	2.0	CDR = 3	Stage 4	3.0	3.0	2.0	3.0	2.0	3.0	81.0	Male	White
1474	1475	14.0	8.0	25.0	4.0	14.0	10.0	2.0	CDR = 0.5	Stage 1	1.0	0.5	0.0	1.0	1.0	0.5	79.0	Female	White
1475	1478	11.0	1.0	24.0	17.0	10.0	13.0	2.0	CDR = 1	Stage 2	1.0	1.0	0.0	1.0	0.5	1.0	79.0	Female	White
1476	1478	14.0	1.0	24.0	24.0	8.0	13.0	2.0	CDR = 1	Stage 2	1.0	1.0	2.0	1.0	1.0	1.0	79.0	Female	White
1477	1478	8.0	1.0	24.0	21.0	8.0	13.0	2.0	CDR = 2	Stage 3	3.0	2.0	2.0	3.0	2.0	2.0	79.0	Female	White
1478	1479	9.0	4.0	14.0	24.0	9.0	13.0	2.0	CDR = 1	Stage 2	1.0	1.0	0.0	1.0	1.0	0.5	76.0	Male	White
1479	1480	8.0	2.0	9.0	21.0	7.0	3.0	2.0	CDR = 1	Stage 2	2.0	2.0	0.0	2.0	2.0	1.0	64.0	Male	White
1480	1482	9.0	2.0	15.0	18.0	7.0	14.0	0.0	CDR = 2	Stage 3	1.0	1.0	2.0	2.0	2.0	2.0	74.0	Female	Black
1481	1482	8.0	2.0	11.0	18.0	9.0	15.0	0.0	CDR = 2	Stage 3	1.0	1.0	2.0	2.0	2.0	2.0	74.0	Female	Black
1482	1485	14.0	7.0	22.0	6.0	23.0	7.0	4.0	CDR = 0.5	Stage 1	0.5	0.5	0.0	0.0	0.5	0.5	75.0	Male	White
1483	1485	14.0	4.0	23.0	10.0	12.0	13.0	2.0	CDR = 0.5	Stage 1	0.5	0.5	0.0	0.0	0.5	0.5	75.0	Male	White
1484	1485	15.0	8.0	20.0	4.0	22.0	10.0	3.0	CDR = 0.5	Stage 1	1.0	0.5	0.0	0.5	0.5	0.5	75.0	Male	White
1485	1486	12.0	4.0	25.0	2.0	12.0	14.0	1.0	CDR = 1	Stage 2	1.0	1.0	1.0	1.0	1.0	1.0	78.0	Female	White
1486	1488	15.0	8.0	27.0	6.0	12.0	9.0	1.0	CDR = 0.5	Stage 1	1.0	0.5	0.0	0.5	0.5	0.5	70.0	Male	White
1487	1488	15.0	12.0	26.0	0.0	15.0	15.0	4.0	CDR = 0.5	Stage 1	1.0	0.5	0.0	0.5	0.5	0.5	70.0	Male	White
1488	1490	14.0	4.0	23.0	10.0	12.0	13.0	2.0	CDR = 3	Stage 4	3.0	3.0	3.0	3.0	3.0	3.0	74.0	Female	White
1489	1490	14.0	4.0	23.0	10.0	12.0	13.0	2.0	CDR = 3	Stage 4	3.0	3.0	3.0	3.0	3.0	3.0	74.0	Female	White
1490	1491	15.0	11.0	29.0	0.0	23.0	21.0	5.0	CDR = 0	Stage 0	0.0	0.0	0.0	0.0	0.0	0.0	63.0	Male	White
1491	1493	15.0	3.0	24.0	8.0	12.0	12.0	0.0	CDR = 0.5	Stage 1	1.0	1.0	0.0	0.5	0.5	1.0	75.0	Female	White
1492	1493	15.0	4.0	24.0	9.0	16.0	15.0	1.0	CDR = 0.5	Stage 1	1.0	0.5	0.0	1.0	0.5	1.0	75.0	Female	White
1493	1494	15.0	8.0	29.0	2.0	13.0	21.0	8.0	CDR = 0.5	Stage 1	0.5	0.0	0.0	0.0	0.0	0.0	64.0	Male	Black
1494	1495	14.0	8.0	30.0	0.0	13.0	18.0	7.0	CDR = 0.5	Stage 1	0.5	0.0	0.0	0.0	0.0	0.0	77.0	Female	White
1495	1497	15.0	9.0	29.0	0.0	24.0	22.0	7.0	CDR = 0	Stage 0	0.0	0.0	0.0	0.0	0.0	0.0	59.0	Male	White
1496	1497	15.0	7.0	28.0	0.0	19.0	17.0	7.0	CDR = 0	Stage 0	0.0	0.0	0.0	0.0	0.0	0.0	59.0	Male	White
1497	1498	6.0	0.0	10.0	16.0	7.0	13.0	2.0	CDR = 0.5	Stage 1	0.5	0.5	0.0	0.5	0.5	0.5	74.0	Female	White
1498	1499	15.0	10.0	29.0	0.0	14.0	22.0	8.0	CDR = 0	Stage 0	0.0	0.0	0.0	0.0	0.0	0.0	69.0	Male	White
1499	1500	15.0	20.0	30.0	0.0	22.0	24.0	8.0	CDR = 1	Stage 2	1.0	0.5	1.0	1.0	1.0	1.0	63.0	Male	White
1500	1501	15.0	6.0	26.0	5.0	14.0	12.0	1.0	CDR = 0.5	Stage 1	1.0	0.5	0.0	0.5	0.5	0.5	65.0	Female	White
1501	1503	15.0	7.0	16.0	24.0	10.0	10.0	0.0	CDR = 1	Stage 2	1.0	1.0	2.0	1.0	1.0	2.0	83.0	Female	White
1502	1503	14.0	3.0	18.0	22.0	12.0	13.0	2.0	CDR = 2	Stage 3	2.0	2.0	2.0	2.0	1.0	2.0	83.0	Female	White
1503	1504	15.0	10.0	27.0	0.0	19.0	17.0	4.0	CDR = 0.5	Stage 1	0.5	0.5	0.0	0.5	0.0	0.0	60.0	Male	White
1504	1505	14.0	5.0	16.0	11.0	8.0	7.0	0.0	CDR = 1	Stage 2	1.0	1.0	2.0	1.0	1.0	1.0	88.0	Female	Black
1505	1506	6.0	2.0	15.0	21.0	5.0	5.0	2.0	CDR = 1	Stage 2	2.0	1.0	1.0	2.0	1.0	2.0	71.0	Female	White
1506	1507	15.0	16.0	29.0	0.0	15.0	21.0	10.0	CDR = 0	Stage 0	0.0	0.0	0.0	0.0	0.0	0.0	55.0	Female	White
1507	1510	15.0	7.0	22.0	2.0	19.0	15.0	3.0	CDR = 0.5	Stage 1	0.5	0.5	0.0	0.0	0.0	0.5	71.0	Male	White
1508	1510	14.0	4.0	23.0	10.0	12.0	13.0	2.0	CDR = 0.5	Stage 1	1.0	0.5	0.0	0.5	0.5	0.5	71.0	Male	White
1509	1510	15.0	9.0	19.0	10.0	19.0	19.0	0.0	CDR = 0.5	Stage 1	1.0	0.5	0.0	1.0	0.5	1.0	71.0	Male	White
1510	1511	14.0	14.0	29.0	2.0	21.0	22.0	6.0	CDR = 0.5	Stage 1	0.5	0.0	0.0	0.0	0.0	0.0	81.0	Male	White
1511	1513	14.0	4.0	23.0	10.0	12.0	13.0	2.0	CDR = 2	Stage 3	2.0	2.0	2.0	2.0	2.0	2.0	76.0	Female	White
1512	1513	6.0	1.0	22.0	10.0	12.0	13.0	2.0	CDR = 2	Stage 3	2.0	2.0	2.0	2.0	2.0	2.0	76.0	Female	White
1513	1515	15.0	2.0	25.0	14.0	17.0	15.0	2.0	CDR = 0.5	Stage 1	1.0	1.0	0.0	0.0	0.0	0.0	75.0	Female	White
1514	1515	12.0	2.0	14.0	23.0	4.0	8.0	0.0	CDR = 1	Stage 2	1.0	1.0	0.0	1.0	1.0	0.5	75.0	Female	White
1515	1518	15.0	11.0	29.0	0.0	21.0	20.0	6.0	CDR = 0.5	Stage 1	0.5	0.0	0.0	0.0	0.0	0.0	57.0	Male	White
1516	1518	15.0	15.0	28.0	0.0	36.0	23.0	7.0	CDR = 0.5	Stage 1	0.5	0.0	0.0	0.5	0.0	0.0	57.0	Male	White
1517	1518	15.0	9.0	30.0	0.0	24.0	23.0	8.0	CDR = 0	Stage 0	0.0	0.0	0.0	0.0	0.0	0.0	57.0	Male	White
1518	1519	15.0	5.0	26.0	0.0	32.0	23.0	8.0	CDR = 0.5	Stage 1	0.5	0.0	0.0	0.5	0.0	0.5	70.0	Male	White
1519	1522	15.0	6.0	28.0	0.0	21.0	15.0	1.0	CDR = 0.5	Stage 1	0.5	0.5	0.0	0.5	0.5	0.5	57.0	Female	White
1520	1522	15.0	7.0	28.0	4.0	17.0	9.0	2.0	CDR = 0.5	Stage 1	0.5	0.5	0.0	0.5	0.5	0.5	57.0	Female	White
1521	1522	15.0	7.0	27.0	0.0	21.0	14.0	1.0	CDR = 0.5	Stage 1	1.0	1.0	0.0	0.5	0.5	0.5	57.0	Female	White
1522	1523	15.0	2.0	24.0	2.0	13.0	9.0	3.0	CDR = 1	Stage 2	1.0	1.0	1.0	1.0	1.0	1.0	72.0	Male	White
1523	1524	15.0	5.0	29.0	2.0	20.0	18.0	4.0	CDR = 0.5	Stage 1	0.5	0.0	1.0	0.5	0.0	0.0	55.0	Male	White
1524	1525	7.0	0.0	8.0	25.0	4.0	5.0	2.0	CDR = 1	Stage 2	1.0	1.0	1.0	2.0	2.0	2.0	83.0	Female	White
1525	1526	15.0	7.0	26.0	6.0	12.0	13.0	1.0	CDR = 1	Stage 2	1.0	1.0	1.0	1.0	0.5	1.0	62.0	Male	White
1526	1529	15.0	8.0	25.0	2.0	13.0	14.0	5.0	CDR = 0.5	Stage 1	0.5	0.5	0.0	0.5	0.0	0.0	87.0	Female	White
1527	1529	14.0	13.0	27.0	2.0	8.0	18.0	6.0	CDR = 0.5	Stage 1	0.5	0.5	0.0	0.5	0.0	0.0	87.0	Female	White
1528	1529	14.0	10.0	26.0	10.0	15.0	19.0	5.0	CDR = 0.5	Stage 1	0.5	0.5	0.0	0.5	0.0	0.0	87.0	Female	White
1529	1531	11.0	0.0	18.0	20.0	6.0	3.0	0.0	CDR = 0.5	Stage 1	1.0	0.5	0.0	0.5	0.5	0.5	62.0	Male	White
1530	1531	11.0	4.0	14.0	24.0	4.0	1.0	0.0	CDR = 1	Stage 2	1.0	0.5	0.0	1.0	1.0	1.0	62.0	Male	White
1531	1532	15.0	10.0	29.0	2.0	13.0	20.0	7.0	CDR = 0.5	Stage 1	0.5	0.5	1.0	0.5	0.5	0.5	64.0	Male	White
1532	1533	10.0	6.0	27.0	2.0	11.0	10.0	3.0	CDR = 1	Stage 2	1.0	1.0	1.0	1.0	1.0	1.0	70.0	Male	Black
1533	1534	15.0	11.0	30.0	2.0	21.0	25.0	9.0	CDR = 0	Stage 0	0.0	0.0	0.0	0.0	0.0	0.0	65.0	Female	White
1534	1535	15.0	2.0	24.0	17.0	9.0	10.0	1.0	CDR = 2	Stage 3	2.0	1.0	3.0	2.0	2.0	2.0	80.0	Female	White
1535	1537	6.0	1.0	24.0	8.0	6.0	12.0	3.0	CDR = 0.5	Stage 1	0.5	0.0	0.0	0.5	0.5	0.5	59.0	Female	White
1536	1537	5.0	3.0	21.0	14.0	4.0	13.0	2.0	CDR = 0.5	Stage 1	0.5	0.5	0.0	0.5	0.5	1.0	59.0	Female	White
1537	1539	9.0	3.0	14.0	28.0	7.0	13.0	2.0	CDR = 0	Stage 0	0.0	0.0	0.0	0.0	0.0	0.0	75.0	Female	White
1538	1539	10.0	5.0	11.0	28.0	7.0	13.0	2.0	CDR = 2	Stage 3	2.0	2.0	2.0	2.0	2.0	2.0	75.0	Female	White
1539	1540	14.0	14.0	28.0	2.0	17.0	18.0	6.0	CDR = 1	Stage 2	1.0	1.0	2.0	1.0	1.0	1.0	78.0	Female	White
1540	1541	13.0	2.0	11.0	28.0	2.0	5.0	0.0	CDR = 2	Stage 3	2.0	2.0	3.0	3.0	2.0	3.0	84.0	Female	White
1541	1542	15.0	2.0	16.0	21.0	4.0	0.0	2.0	CDR = 1	Stage 2	1.0	0.5	0.0	2.0	1.0	1.0	68.0	Male	Black
1542	1543	12.0	5.0	24.0	8.0	20.0	11.0	1.0	CDR = 0.5	Stage 1	0.5	0.5	0.0	0.5	0.0	0.0	72.0	Male	White
1543	1545	15.0	16.0	28.0	2.0	11.0	20.0	7.0	CDR = 1	Stage 2	1.0	0.5	1.0	0.5	0.5	1.0	78.0	Female	White
1544	1545	14.0	17.0	27.0	0.0	12.0	19.0	6.0	CDR = 0.5	Stage 1	0.5	0.0	0.0	0.0	0.0	0.5	78.0	Female	White
1545	1546	10.0	0.0	17.0	21.0	6.0	9.0	0.0	CDR = 1	Stage 2	1.0	1.0	1.0	1.0	1.0	1.0	80.0	Male	White
1546	1547	11.0	0.0	16.0	18.0	6.0	13.0	2.0	CDR = 1	Stage 2	1.0	1.0	2.0	2.0	2.0	1.0	86.0	Female	White
1547	1548	15.0	16.0	29.0	0.0	24.0	18.0	6.0	CDR = 0.5	Stage 1	0.0	0.0	0.0	0.5	0.0	0.5	75.0	Male	White
1548	1549	14.0	6.0	24.0	6.0	12.0	12.0	4.0	CDR = 1	Stage 2	0.5	1.0	1.0	1.0	1.0	1.0	61.0	Male	White
1549	1550	2.0	3.0	15.0	14.0	1.0	7.0	0.0	CDR = 1	Stage 2	1.0	0.5	1.0	1.0	1.0	1.0	60.0	Male	White
1550	1551	7.0	12.0	24.0	2.0	11.0	18.0	4.0	CDR = 0.5	Stage 1	0.5	0.0	0.0	0.0	0.0	0.0	75.0	Male	White
1551	1552	14.0	4.0	23.0	10.0	12.0	13.0	2.0	CDR = 2	Stage 3	2.0	2.0	2.0	2.0	2.0	2.0	81.0	Female	White
1552	1553	14.0	4.0	23.0	10.0	12.0	13.0	2.0	CDR = 0.5	Stage 1	1.0	0.5	0.0	0.0	0.0	0.0	73.0	Male	White
1553	1555	15.0	2.0	22.0	11.0	10.0	11.0	0.0	CDR = 1	Stage 2	1.0	1.0	1.0	1.0	1.0	1.0	83.0	Female	White
1554	1555	14.0	0.0	22.0	11.0	10.0	12.0	0.0	CDR = 1	Stage 2	1.0	1.0	1.0	2.0	1.0	1.0	83.0	Female	White
1555	1556	14.0	4.0	28.0	10.0	10.0	16.0	4.0	CDR = 0	Stage 0	0.0	0.0	0.0	0.0	0.0	0.0	62.0	Male	Black
1556	1558	14.0	10.0	24.0	11.0	9.0	13.0	2.0	CDR = 2	Stage 3	2.0	2.0	2.0	2.0	2.0	2.0	84.0	Female	White
1557	1558	14.0	3.0	20.0	14.0	8.0	13.0	2.0	CDR = 1	Stage 2	1.0	1.0	0.0	1.0	1.0	1.0	84.0	Female	White
1558	1559	15.0	5.0	20.0	13.0	11.0	13.0	0.0	CDR = 1	Stage 2	2.0	1.0	1.0	1.0	1.0	1.0	74.0	Male	White
1559	1562	14.0	5.0	22.0	6.0	11.0	10.0	2.0	CDR = 1	Stage 2	1.0	1.0	1.0	1.0	1.0	1.0	68.0	Female	White
1560	1562	14.0	3.0	21.0	17.0	14.0	11.0	0.0	CDR = 1	Stage 2	1.0	1.0	0.0	1.0	1.0	1.0	68.0	Female	White
1561	1562	14.0	1.0	21.0	13.0	10.0	14.0	0.0	CDR = 1	Stage 2	1.0	1.0	1.0	1.0	1.0	1.0	68.0	Female	White
1562	1563	11.0	3.0	24.0	18.0	9.0	11.0	0.0	CDR = 0.5	Stage 1	0.5	0.0	0.0	0.0	0.5	0.0	75.0	Male	Black
1563	1564	15.0	14.0	29.0	2.0	16.0	21.0	6.0	CDR = 0	Stage 0	0.0	0.0	0.0	0.0	0.0	0.0	90.0	Male	White
1564	1565	13.0	1.0	23.0	9.0	6.0	10.0	0.0	CDR = 2	Stage 3	2.0	1.0	2.0	2.0	2.0	3.0	71.0	Male	Black
1565	1566	14.0	4.0	23.0	10.0	12.0	13.0	2.0	CDR = 2	Stage 3	2.0	2.0	2.0	2.0	2.0	2.0	72.0	Female	White
1566	1567	2.0	0.0	1.0	28.0	12.0	13.0	2.0	CDR = 1	Stage 2	1.0	1.0	2.0	1.0	2.0	2.0	54.0	Male	White
1567	1568	14.0	4.0	23.0	10.0	12.0	13.0	2.0	CDR = 1	Stage 2	1.0	1.0	1.0	1.0	2.0	2.0	80.0	Male	White
1568	1569	15.0	11.0	30.0	0.0	20.0	22.0	8.0	CDR = 0.5	Stage 1	0.5	0.0	0.0	0.0	0.0	0.0	63.0	Female	White
1569	1571	15.0	3.0	16.0	17.0	6.0	12.0	0.0	CDR = 1	Stage 2	2.0	1.0	1.0	1.0	1.0	2.0	63.0	Female	White
1570	1571	13.0	2.0	17.0	20.0	12.0	13.0	2.0	CDR = 1	Stage 2	2.0	2.0	0.0	2.0	2.0	1.0	63.0	Female	White
1571	1573	14.0	4.0	23.0	10.0	12.0	13.0	2.0	CDR = 3	Stage 4	2.0	3.0	3.0	3.0	2.0	3.0	56.0	Male	White
1572	1573	14.0	4.0	23.0	10.0	12.0	13.0	2.0	CDR = 3	Stage 4	3.0	2.0	3.0	3.0	2.0	3.0	56.0	Male	White
1573	1574	14.0	4.0	23.0	10.0	12.0	13.0	2.0	CDR = 3	Stage 4	3.0	3.0	3.0	3.0	3.0	3.0	64.0	Female	White
1574	1576	11.0	5.0	17.0	15.0	9.0	13.0	2.0	CDR = 1	Stage 2	0.5	1.0	1.0	1.0	1.0	1.0	66.0	Male	White
1575	1576	6.0	3.0	10.0	14.0	6.0	13.0	2.0	CDR = 1	Stage 2	1.0	1.0	2.0	2.0	1.0	1.0	66.0	Male	White
1576	1577	14.0	4.0	23.0	10.0	12.0	13.0	2.0	CDR = 0.5	Stage 1	0.5	1.0	0.0	0.0	0.5	0.0	73.0	Female	White
1577	1578	15.0	8.0	24.0	7.0	16.0	12.0	2.0	CDR = 1	Stage 2	1.0	1.0	0.0	1.0	1.0	1.0	71.0	Male	Black
1578	1579	12.0	6.0	26.0	2.0	17.0	16.0	3.0	CDR = 0.5	Stage 1	1.0	0.5	0.0	0.0	0.0	0.0	78.0	Female	White
1579	1580	14.0	4.0	23.0	10.0	12.0	13.0	2.0	CDR = 0	Stage 0	0.0	0.0	0.0	0.0	0.0	0.0	33.0	Female	White
1580	1581	15.0	9.0	29.0	0.0	16.0	18.0	7.0	CDR = 0	Stage 0	0.0	0.0	0.0	0.0	0.0	0.0	70.0	Female	White
1581	1582	12.0	3.0	16.0	24.0	14.0	9.0	0.0	CDR = 2	Stage 3	1.0	2.0	2.0	1.0	2.0	2.0	88.0	Male	Black
1582	1585	12.0	10.0	30.0	4.0	17.0	21.0	7.0	CDR = 0.5	Stage 1	1.0	0.0	0.0	1.0	0.0	1.0	71.0	Male	White
1583	1585	12.0	14.0	29.0	4.0	16.0	20.0	8.0	CDR = 0.5	Stage 1	0.5	0.0	0.0	0.5	0.0	0.0	71.0	Male	White
1584	1585	12.0	10.0	26.0	0.0	13.0	15.0	6.0	CDR = 0.5	Stage 1	0.5	0.0	0.0	0.5	0.0	0.5	71.0	Male	White
1585	1586	15.0	3.0	20.0	13.0	14.0	10.0	0.0	CDR = 0.5	Stage 1	1.0	1.0	0.0	0.5	0.5	0.5	55.0	Female	White
1586	1587	9.0	1.0	14.0	18.0	4.0	7.0	0.0	CDR = 1	Stage 2	1.0	1.0	2.0	1.0	1.0	2.0	70.0	Male	White
1587	1590	10.0	0.0	24.0	0.0	12.0	15.0	3.0	CDR = 0.5	Stage 1	1.0	1.0	0.0	0.5	0.5	0.5	73.0	Female	White
1588	1590	11.0	3.0	23.0	10.0	6.0	12.0	5.0	CDR = 1	Stage 2	1.0	1.0	0.0	1.0	1.0	1.0	73.0	Female	White
1589	1590	11.0	0.0	25.0	0.0	10.0	10.0	3.0	CDR = 1	Stage 2	1.0	1.0	1.0	2.0	1.0	1.0	73.0	Female	White
1590	1591	13.0	0.0	9.0	28.0	4.0	13.0	2.0	CDR = 1	Stage 2	1.0	1.0	1.0	1.0	1.0	1.0	56.0	Female	White
1591	1592	15.0	1.0	19.0	10.0	11.0	13.0	0.0	CDR = 0.5	Stage 1	0.5	0.5	0.0	0.0	0.0	0.5	86.0	Female	White
1592	1593	14.0	17.0	30.0	2.0	18.0	19.0	9.0	CDR = 0.5	Stage 1	0.5	0.0	0.0	0.0	0.5	0.0	84.0	Male	White
1593	1594	14.0	9.0	26.0	4.0	16.0	13.0	3.0	CDR = 1	Stage 2	1.0	1.0	2.0	1.0	1.0	2.0	67.0	Male	White
1594	1595	13.0	0.0	20.0	17.0	6.0	5.0	0.0	CDR = 1	Stage 2	2.0	1.0	0.0	2.0	2.0	1.0	75.0	Male	Black
1595	1596	14.0	0.0	24.0	24.0	11.0	13.0	2.0	CDR = 2	Stage 3	2.0	2.0	1.0	2.0	2.0	2.0	67.0	Female	White
1596	1598	13.0	8.0	21.0	19.0	13.0	10.0	2.0	CDR = 1	Stage 2	1.0	1.0	1.0	1.0	1.0	0.5	70.0	Female	White
1597	1598	11.0	3.0	21.0	10.0	10.0	7.0	0.0	CDR = 1	Stage 2	1.0	1.0	1.0	1.0	1.0	1.0	70.0	Female	White
1598	1601	14.0	10.0	27.0	0.0	19.0	18.0	4.0	CDR = 0.5	Stage 1	0.5	1.0	0.0	1.0	0.0	0.5	73.0	Male	White
1599	1601	14.0	10.0	29.0	2.0	19.0	17.0	5.0	CDR = 1	Stage 2	1.0	1.0	1.0	1.0	1.0	1.0	73.0	Male	White
1600	1601	12.0	5.0	25.0	0.0	23.0	19.0	7.0	CDR = 0.5	Stage 1	1.0	0.5	0.0	1.0	0.5	0.5	73.0	Male	White
1601	1603	12.0	0.0	15.0	25.0	3.0	4.0	0.0	CDR = 2	Stage 3	2.0	2.0	1.0	2.0	2.0	2.0	69.0	Female	White
1602	1603	10.0	0.0	12.0	28.0	2.0	6.0	0.0	CDR = 2	Stage 3	2.0	2.0	2.0	2.0	2.0	2.0	69.0	Female	White
1603	1604	15.0	3.0	27.0	7.0	16.0	13.0	3.0	CDR = 0.5	Stage 1	0.5	0.5	0.0	0.5	0.0	0.0	58.0	Male	White
1604	1607	14.0	5.0	24.0	8.0	7.0	13.0	2.0	CDR = 0.5	Stage 1	0.5	0.5	0.0	0.5	0.0	0.0	67.0	Male	Black
1605	1607	14.0	4.0	24.0	18.0	6.0	13.0	2.0	CDR = 1	Stage 2	1.0	1.0	1.0	0.5	1.0	0.5	67.0	Male	Black
1606	1607	14.0	7.0	24.0	12.0	6.0	13.0	2.0	CDR = 1	Stage 2	1.0	1.0	1.0	1.0	1.0	1.0	67.0	Male	Black
1607	1608	5.0	4.0	8.0	13.0	12.0	13.0	2.0	CDR = 0.5	Stage 1	0.5	0.5	0.0	0.5	0.5	0.5	70.0	Female	Asian
1608	1609	14.0	8.0	25.0	2.0	12.0	13.0	2.0	CDR = 0.5	Stage 1	0.5	0.5	0.0	0.5	0.0	0.0	69.0	Male	White
1609	1610	14.0	4.0	23.0	10.0	12.0	13.0	2.0	CDR = 3	Stage 4	3.0	3.0	3.0	3.0	3.0	3.0	69.0	Female	White
1610	1612	7.0	0.0	10.0	25.0	6.0	5.0	0.0	CDR = 1	Stage 2	1.0	1.0	0.0	1.0	1.0	1.0	72.0	Female	White
1611	1612	5.0	1.0	7.0	25.0	12.0	13.0	2.0	CDR = 2	Stage 3	2.0	2.0	1.0	2.0	2.0	2.0	72.0	Female	White
1612	1613	15.0	5.0	27.0	8.0	14.0	11.0	3.0	CDR = 0.5	Stage 1	0.5	0.5	0.0	0.0	0.0	0.0	66.0	Male	White
1613	1614	7.0	4.0	16.0	21.0	10.0	13.0	2.0	CDR = 1	Stage 2	1.0	1.0	1.0	2.0	1.0	1.0	63.0	Female	White
1614	1615	15.0	0.0	22.0	17.0	6.0	10.0	0.0	CDR = 1	Stage 2	2.0	2.0	0.0	2.0	2.0	1.0	82.0	Male	White
1615	1616	14.0	9.0	24.0	2.0	10.0	7.0	0.0	CDR = 1	Stage 2	1.0	1.0	0.0	2.0	1.0	2.0	76.0	Male	White
1616	1617	14.0	4.0	23.0	10.0	12.0	13.0	2.0	CDR = 0.5	Stage 1	0.5	0.0	0.0	0.5	0.0	0.0	61.0	Female	White
1617	1618	14.0	8.0	25.0	8.0	13.0	14.0	1.0	CDR = 1	Stage 2	0.5	1.0	1.0	1.0	1.0	2.0	84.0	Female	White
1618	1622	12.0	5.0	27.0	8.0	11.0	14.0	2.0	CDR = 0.5	Stage 1	0.5	0.5	0.0	0.5	0.0	0.0	83.0	Male	White
1619	1622	14.0	5.0	29.0	3.0	12.0	17.0	1.0	CDR = 0.5	Stage 1	1.0	0.5	0.0	0.5	0.5	0.0	83.0	Male	White
1620	1622	11.0	8.0	23.0	6.0	7.0	14.0	1.0	CDR = 0.5	Stage 1	1.0	0.5	0.0	1.0	0.5	0.0	83.0	Male	White
1621	1622	11.0	6.0	19.0	20.0	7.0	7.0	2.0	CDR = 1	Stage 2	1.0	1.0	0.0	1.0	1.0	1.0	83.0	Male	White
1622	1623	13.0	0.0	10.0	28.0	4.0	3.0	0.0	CDR = 1	Stage 2	1.0	2.0	0.0	2.0	1.0	1.0	67.0	Female	White
1623	1624	11.0	0.0	15.0	18.0	7.0	7.0	0.0	CDR = 1	Stage 2	2.0	1.0	0.0	1.0	1.0	1.0	79.0	Male	White
1624	1625	10.0	4.0	16.0	20.0	10.0	7.0	1.0	CDR = 1	Stage 2	1.0	1.0	0.0	1.0	1.0	0.5	77.0	Female	White
1625	1628	12.0	2.0	22.0	8.0	14.0	13.0	3.0	CDR = 1	Stage 2	1.0	1.0	1.0	1.0	1.0	1.0	64.0	Male	White
1626	1628	11.0	0.0	20.0	10.0	8.0	9.0	2.0	CDR = 1	Stage 2	1.0	1.0	1.0	1.0	1.0	1.0	64.0	Male	White
1627	1628	13.0	3.0	23.0	7.0	10.0	13.0	4.0	CDR = 1	Stage 2	1.0	1.0	1.0	1.0	1.0	1.0	64.0	Male	White
1628	1629	4.0	0.0	12.0	15.0	8.0	13.0	4.0	CDR = 1	Stage 2	1.0	1.0	1.0	1.0	1.0	1.0	78.0	Female	Asian
1629	1632	14.0	4.0	25.0	11.0	19.0	20.0	3.0	CDR = 1	Stage 2	1.0	1.0	1.0	1.0	1.0	1.0	86.0	Male	White
1630	1632	14.0	4.0	23.0	10.0	12.0	13.0	2.0	CDR = 1	Stage 2	1.0	1.0	0.0	1.0	1.0	1.0	86.0	Male	White
1631	1632	15.0	4.0	20.0	14.0	15.0	20.0	0.0	CDR = 2	Stage 3	2.0	2.0	1.0	1.0	2.0	2.0	86.0	Male	White
1632	1634	15.0	12.0	28.0	2.0	14.0	23.0	6.0	CDR = 0	Stage 0	0.0	0.0	0.0	0.0	0.0	0.0	63.0	Female	White
1633	1634	15.0	11.0	29.0	6.0	18.0	13.0	2.0	CDR = 0	Stage 0	0.0	0.0	0.0	0.0	0.0	0.0	63.0	Female	White
1634	1635	15.0	10.0	29.0	2.0	22.0	23.0	7.0	CDR = 0.5	Stage 1	0.5	0.0	0.0	0.0	0.0	0.0	74.0	Male	White
1635	1636	14.0	4.0	27.0	0.0	19.0	18.0	5.0	CDR = 0.5	Stage 1	0.5	0.5	1.0	0.5	0.0	0.0	73.0	Male	White
1636	1637	14.0	9.0	24.0	13.0	13.0	17.0	3.0	CDR = 1	Stage 2	1.0	1.0	0.0	1.0	1.0	1.0	81.0	Female	White
1637	1638	15.0	18.0	30.0	0.0	27.0	24.0	10.0	CDR = 0	Stage 0	0.0	0.0	0.0	0.0	0.0	0.0	42.0	Female	White
1638	1639	15.0	5.0	30.0	8.0	18.0	20.0	5.0	CDR = 0.5	Stage 1	0.0	0.0	0.0	0.0	0.5	0.0	67.0	Female	White
1639	1641	9.0	0.0	17.0	14.0	4.0	7.0	2.0	CDR = 0.5	Stage 1	1.0	0.5	0.0	1.0	0.5	0.5	70.0	Male	White
1640	1641	5.0	0.0	13.0	15.0	5.0	5.0	0.0	CDR = 1	Stage 2	1.0	1.0	1.0	1.0	1.0	1.0	70.0	Male	White
1641	1643	14.0	12.0	27.0	2.0	9.0	19.0	6.0	CDR = 0.5	Stage 1	0.0	0.5	0.0	1.0	0.5	0.5	73.0	Male	White
1642	1643	15.0	13.0	28.0	0.0	12.0	14.0	5.0	CDR = 0.5	Stage 1	0.5	0.5	0.0	1.0	1.0	0.5	73.0	Male	White
1643	1644	10.0	5.0	20.0	10.0	9.0	13.0	2.0	CDR = 0.5	Stage 1	1.0	1.0	0.0	0.5	0.5	0.5	90.0	Female	White
1644	1646	8.0	3.0	13.0	24.0	8.0	4.0	2.0	CDR = 1	Stage 2	1.0	1.0	0.0	1.0	2.0	1.0	67.0	Female	White
1645	1646	3.0	0.0	5.0	28.0	2.0	13.0	2.0	CDR = 2	Stage 3	2.0	2.0	2.0	2.0	1.0	2.0	67.0	Female	White
1646	1648	14.0	4.0	12.0	26.0	12.0	13.0	2.0	CDR = 2	Stage 3	2.0	2.0	2.0	2.0	2.0	2.0	77.0	Female	White
1647	1648	12.0	0.0	11.0	24.0	7.0	13.0	2.0	CDR = 2	Stage 3	2.0	2.0	2.0	2.0	2.0	2.0	77.0	Female	White
1648	1649	15.0	6.0	30.0	0.0	14.0	12.0	5.0	CDR = 0	Stage 0	0.0	0.0	0.0	0.0	0.0	0.0	74.0	Male	White
1649	1650	15.0	2.0	15.0	23.0	10.0	10.0	0.0	CDR = 1	Stage 2	2.0	1.0	1.0	1.0	1.0	1.0	70.0	Male	White
1650	1652	13.0	0.0	24.0	10.0	22.0	17.0	0.0	CDR = 1	Stage 2	1.0	1.0	0.0	1.0	1.0	1.0	73.0	Female	White
1651	1652	13.0	3.0	20.0	6.0	12.0	14.0	0.0	CDR = 1	Stage 2	1.0	1.0	2.0	2.0	2.0	1.0	73.0	Female	White
1652	1653	13.0	8.0	25.0	4.0	12.0	14.0	2.0	CDR = 0.5	Stage 1	1.0	0.5	0.0	0.5	0.5	0.5	84.0	Female	Black
1653	1655	14.0	4.0	23.0	10.0	12.0	13.0	2.0	CDR = 2	Stage 3	1.0	2.0	2.0	2.0	2.0	1.0	53.0	Female	White
1654	1655	14.0	4.0	23.0	10.0	12.0	13.0	2.0	CDR = 2	Stage 3	2.0	2.0	2.0	3.0	2.0	3.0	53.0	Female	White
1655	1656	14.0	6.0	23.0	15.0	12.0	15.0	2.0	CDR = 1	Stage 2	1.0	1.0	1.0	1.0	1.0	1.0	65.0	Female	White
1656	1658	15.0	10.0	29.0	0.0	22.0	22.0	8.0	CDR = 0.5	Stage 1	0.5	0.0	0.0	0.0	0.0	0.0	73.0	Female	White
1657	1658	15.0	6.0	30.0	2.0	25.0	26.0	6.0	CDR = 0.5	Stage 1	0.5	0.0	0.0	0.0	0.0	0.0	73.0	Female	White
1658	1660	15.0	3.0	27.0	6.0	11.0	7.0	2.0	CDR = 1	Stage 2	1.0	1.0	1.0	1.0	1.0	1.0	84.0	Female	White
1659	1660	14.0	4.0	23.0	8.0	10.0	11.0	0.0	CDR = 1	Stage 2	1.0	1.0	1.0	1.0	1.0	1.0	84.0	Female	White
1660	1662	15.0	11.0	29.0	2.0	30.0	23.0	8.0	CDR = 0	Stage 0	0.0	0.0	0.0	0.0	0.0	0.0	67.0	Female	White
1661	1662	15.0	14.0	28.0	0.0	19.0	20.0	7.0	CDR = 0.5	Stage 1	0.5	0.0	0.0	1.0	0.0	0.0	67.0	Female	White
1662	1663	12.0	2.0	18.0	22.0	13.0	10.0	0.0	CDR = 2	Stage 3	2.0	2.0	2.0	2.0	2.0	2.0	87.0	Male	White
1663	1664	14.0	4.0	23.0	10.0	12.0	13.0	2.0	CDR = 2	Stage 3	3.0	3.0	2.0	3.0	2.0	2.0	69.0	Male	White
1664	1666	14.0	4.0	24.0	6.0	13.0	13.0	2.0	CDR = 2	Stage 3	1.0	1.0	2.0	2.0	2.0	3.0	83.0	Female	Black
1665	1666	14.0	3.0	24.0	6.0	6.0	13.0	2.0	CDR = 2	Stage 3	1.0	1.0	2.0	2.0	2.0	2.0	83.0	Female	Black
1666	1667	12.0	3.0	17.0	13.0	5.0	11.0	0.0	CDR = 0.5	Stage 1	0.5	0.5	0.0	1.0	0.5	0.5	74.0	Female	White
1667	1670	13.0	3.0	26.0	2.0	14.0	13.0	2.0	CDR = 0.5	Stage 1	1.0	0.5	0.0	0.5	0.0	0.5	84.0	Female	White
1668	1670	14.0	5.0	27.0	8.0	12.0	11.0	3.0	CDR = 0.5	Stage 1	1.0	0.5	0.0	0.5	0.0	0.5	84.0	Female	White
1669	1670	14.0	4.0	25.0	4.0	14.0	13.0	1.0	CDR = 0.5	Stage 1	1.0	0.5	0.0	0.5	0.5	0.5	84.0	Female	White
1670	1671	9.0	2.0	13.0	28.0	7.0	5.0	0.0	CDR = 2	Stage 3	2.0	2.0	2.0	2.0	2.0	2.0	76.0	Female	White
1671	1673	15.0	7.0	26.0	0.0	18.0	10.0	4.0	CDR = 0.5	Stage 1	0.5	0.5	0.0	1.0	0.5	0.5	76.0	Male	White
1672	1673	14.0	4.0	27.0	2.0	19.0	16.0	4.0	CDR = 1	Stage 2	1.0	1.0	1.0	1.0	1.0	1.0	76.0	Male	White
1673	1674	13.0	8.0	24.0	4.0	15.0	15.0	0.0	CDR = 0.5	Stage 1	0.5	0.0	0.0	0.0	0.0	0.0	63.0	Male	White
1674	1675	15.0	14.0	25.0	2.0	18.0	14.0	0.0	CDR = 0.5	Stage 1	0.5	0.5	0.0	0.5	0.5	0.5	73.0	Male	White
1675	1676	14.0	4.0	5.0	28.0	12.0	13.0	2.0	CDR = 3	Stage 4	3.0	2.0	2.0	3.0	3.0	3.0	61.0	Female	White
1676	1677	14.0	2.0	13.0	28.0	14.0	8.0	0.0	CDR = 1	Stage 2	1.0	1.0	0.0	1.0	1.0	1.0	72.0	Female	White
1677	1678	15.0	6.0	25.0	2.0	20.0	12.0	2.0	CDR = 0.5	Stage 1	0.5	0.0	0.0	0.0	0.0	0.0	74.0	Female	White
1678	1680	15.0	4.0	28.0	0.0	19.0	20.0	4.0	CDR = 0.5	Stage 1	0.5	1.0	0.0	0.5	0.5	0.5	73.0	Female	White
1679	1680	15.0	4.0	27.0	4.0	17.0	13.0	2.0	CDR = 1	Stage 2	1.0	1.0	0.0	1.0	1.0	0.5	73.0	Female	White
1680	1683	15.0	11.0	30.0	2.0	15.0	17.0	4.0	CDR = 0.5	Stage 1	1.0	0.5	0.0	1.0	0.5	0.0	83.0	Male	White
1681	1683	14.0	9.0	29.0	6.0	14.0	19.0	4.0	CDR = 1	Stage 2	1.0	0.5	0.0	2.0	1.0	0.5	83.0	Male	White
1682	1683	14.0	9.0	28.0	6.0	14.0	22.0	8.0	CDR = 1	Stage 2	1.0	1.0	1.0	2.0	1.0	1.0	83.0	Male	White
1683	1684	14.0	0.0	19.0	24.0	12.0	13.0	2.0	CDR = 2	Stage 3	2.0	2.0	2.0	2.0	2.0	2.0	78.0	Female	White
1684	1685	15.0	5.0	29.0	2.0	23.0	22.0	6.0	CDR = 0.5	Stage 1	0.5	0.0	0.0	0.0	0.0	0.0	64.0	Female	White
1685	1687	12.0	3.0	20.0	10.0	15.0	10.0	4.0	CDR = 0.5	Stage 1	0.5	1.0	0.0	1.0	0.5	0.5	73.0	Male	White
1686	1687	13.0	2.0	22.0	13.0	12.0	11.0	0.0	CDR = 1	Stage 2	1.0	1.0	0.0	1.0	1.0	1.0	73.0	Male	White
1687	1692	14.0	2.0	17.0	8.0	10.0	4.0	2.0	CDR = 0.5	Stage 1	0.5	1.0	0.0	1.0	0.5	0.5	61.0	Female	White
1688	1692	14.0	4.0	23.0	10.0	12.0	13.0	2.0	CDR = 0.5	Stage 1	1.0	1.0	0.0	1.0	0.5	0.5	61.0	Female	White
1689	1692	14.0	0.0	17.0	16.0	8.0	9.0	0.0	CDR = 1	Stage 2	1.0	1.0	0.0	2.0	2.0	2.0	61.0	Female	White
1690	1692	15.0	0.0	13.0	24.0	6.0	6.0	0.0	CDR = 1	Stage 2	1.0	1.0	0.0	2.0	2.0	2.0	61.0	Female	White
1691	1692	14.0	2.0	11.0	9.0	8.0	6.0	2.0	CDR = 2	Stage 3	2.0	2.0	1.0	2.0	2.0	2.0	61.0	Female	White
1692	1693	14.0	3.0	21.0	19.0	13.0	10.0	0.0	CDR = 1	Stage 2	2.0	1.0	1.0	1.0	2.0	2.0	70.0	Female	White
1693	1695	14.0	4.0	20.0	10.0	20.0	13.0	1.0	CDR = 1	Stage 2	1.0	1.0	1.0	1.0	1.0	1.0	77.0	Female	White
1694	1695	15.0	5.0	21.0	13.0	17.0	10.0	0.0	CDR = 1	Stage 2	1.0	1.0	1.0	1.0	1.0	1.0	77.0	Female	White
1695	1697	13.0	7.0	26.0	12.0	23.0	14.0	2.0	CDR = 0.5	Stage 1	1.0	1.0	0.0	1.0	0.5	0.5	70.0	Female	White
1696	1697	13.0	5.0	24.0	20.0	21.0	12.0	2.0	CDR = 1	Stage 2	1.0	1.0	0.0	1.0	1.0	1.0	70.0	Female	White
1697	1698	14.0	4.0	23.0	10.0	12.0	13.0	2.0	CDR = 3	Stage 4	3.0	3.0	2.0	3.0	3.0	3.0	58.0	Female	White
1698	1700	14.0	4.0	23.0	10.0	12.0	13.0	2.0	CDR = 3	Stage 4	3.0	3.0	2.0	3.0	2.0	3.0	67.0	Female	White
1699	1700	14.0	4.0	23.0	10.0	12.0	13.0	2.0	CDR = 3	Stage 4	3.0	3.0	3.0	3.0	2.0	3.0	67.0	Female	White
1700	1701	6.0	4.0	8.0	28.0	12.0	13.0	2.0	CDR = 2	Stage 3	2.0	2.0	1.0	2.0	2.0	2.0	75.0	Male	Black
1701	1702	15.0	10.0	29.0	0.0	20.0	20.0	6.0	CDR = 0	Stage 0	0.0	0.0	0.0	0.0	0.0	0.0	71.0	Female	White
1702	1705	15.0	1.0	23.0	13.0	12.0	12.0	0.0	CDR = 0.5	Stage 1	1.0	1.0	0.0	1.0	0.5	0.5	65.0	Female	White
1703	1705	13.0	2.0	20.0	10.0	13.0	14.0	1.0	CDR = 1	Stage 2	2.0	1.0	1.0	1.0	1.0	1.0	65.0	Female	White
1704	1705	12.0	1.0	21.0	18.0	8.0	7.0	0.0	CDR = 2	Stage 3	2.0	2.0	1.0	2.0	2.0	2.0	65.0	Female	White
1705	1706	15.0	8.0	25.0	14.0	17.0	14.0	0.0	CDR = 1	Stage 2	1.0	1.0	1.0	2.0	1.0	2.0	59.0	Male	White
1706	1707	7.0	0.0	11.0	28.0	10.0	5.0	0.0	CDR = 1	Stage 2	1.0	1.0	2.0	1.0	1.0	1.0	78.0	Male	White
1707	1709	15.0	13.0	30.0	0.0	20.0	22.0	9.0	CDR = 0	Stage 0	0.0	0.0	0.0	0.0	0.0	0.0	69.0	Female	White
1708	1709	15.0	13.0	30.0	0.0	21.0	19.0	10.0	CDR = 0	Stage 0	0.0	0.0	0.0	0.0	0.0	0.0	69.0	Female	White
1709	1710	14.0	4.0	23.0	10.0	12.0	13.0	2.0	CDR = 2	Stage 3	3.0	2.0	2.0	3.0	2.0	2.0	80.0	Female	White
1710	1711	11.0	5.0	23.0	4.0	16.0	13.0	7.0	CDR = 0.5	Stage 1	0.5	0.0	0.0	0.0	0.0	0.0	71.0	Male	Asian
1711	1712	15.0	16.0	28.0	0.0	15.0	21.0	10.0	CDR = 0	Stage 0	0.0	0.0	0.0	0.0	0.0	0.0	64.0	Female	Black
1712	1713	15.0	8.0	27.0	3.0	11.0	6.0	0.0	CDR = 0.5	Stage 1	0.5	0.5	0.0	0.5	0.5	0.5	71.0	Male	White
1713	1714	13.0	5.0	21.0	10.0	12.0	16.0	1.0	CDR = 0.5	Stage 1	1.0	1.0	0.0	1.0	0.5	0.5	76.0	Male	White
1714	1716	15.0	7.0	29.0	2.0	9.0	12.0	4.0	CDR = 0.5	Stage 1	0.5	0.5	0.0	0.5	0.0	0.0	77.0	Female	White
1715	1716	15.0	6.0	27.0	2.0	11.0	15.0	4.0	CDR = 0.5	Stage 1	0.5	0.5	1.0	0.5	0.5	0.5	77.0	Female	White
1716	1720	12.0	1.0	23.0	14.0	11.0	8.0	0.0	CDR = 0.5	Stage 1	1.0	0.5	0.0	0.5	0.5	0.5	70.0	Male	White
1717	1720	14.0	4.0	23.0	10.0	12.0	13.0	2.0	CDR = 0	Stage 0	0.0	0.0	0.0	0.0	0.0	0.0	70.0	Male	White
1718	1720	14.0	2.0	20.0	14.0	13.0	10.0	0.0	CDR = 0.5	Stage 1	1.0	0.5	0.0	0.5	0.5	0.5	70.0	Male	White
1719	1720	15.0	1.0	23.0	10.0	11.0	8.0	0.0	CDR = 1	Stage 2	1.0	0.5	0.0	1.0	1.0	1.0	70.0	Male	White
1720	1721	11.0	2.0	15.0	21.0	9.0	11.0	3.0	CDR = 1	Stage 2	1.0	1.0	1.0	0.5	1.0	1.0	90.0	Male	White
1721	1723	15.0	3.0	25.0	4.0	18.0	14.0	3.0	CDR = 0.5	Stage 1	0.5	0.0	0.0	0.5	0.5	0.0	76.0	Female	White
1722	1723	15.0	6.0	29.0	7.0	14.0	15.0	4.0	CDR = 0.5	Stage 1	1.0	0.0	0.0	0.5	0.5	0.5	76.0	Female	White
1723	1724	15.0	9.0	28.0	4.0	25.0	18.0	4.0	CDR = 0.5	Stage 1	0.5	0.0	0.0	0.0	0.0	0.0	68.0	Female	White
1724	1725	15.0	7.0	28.0	13.0	13.0	17.0	5.0	CDR = 0	Stage 0	0.0	0.0	0.0	0.0	0.0	0.0	61.0	Male	White
1725	1726	13.0	4.0	2.0	11.0	12.0	11.0	0.0	CDR = 0.5	Stage 1	0.5	0.5	0.0	0.5	0.0	0.0	73.0	Female	White
1726	1727	14.0	4.0	27.0	6.0	17.0	16.0	4.0	CDR = 0.5	Stage 1	0.5	0.0	0.0	0.5	0.5	0.0	46.0	Female	White
1727	1730	15.0	5.0	17.0	15.0	13.0	11.0	0.0	CDR = 1	Stage 2	1.0	1.0	1.0	2.0	1.0	2.0	68.0	Male	White
1728	1730	15.0	9.0	15.0	15.0	13.0	10.0	0.0	CDR = 1	Stage 2	1.0	2.0	1.0	2.0	1.0	2.0	68.0	Male	White
1729	1730	14.0	4.0	13.0	24.0	12.0	13.0	2.0	CDR = 2	Stage 3	2.0	2.0	1.0	2.0	2.0	2.0	68.0	Male	White
1730	1731	1.0	1.0	6.0	9.0	12.0	13.0	2.0	CDR = 2	Stage 3	2.0	3.0	2.0	3.0	2.0	3.0	62.0	Male	White
1731	1734	14.0	4.0	23.0	10.0	12.0	13.0	2.0	CDR = 0.5	Stage 1	0.5	0.5	0.0	0.5	0.5	0.5	55.0	Female	White
1732	1734	9.0	7.0	14.0	20.0	9.0	7.0	0.0	CDR = 1	Stage 2	1.0	1.0	1.0	1.0	1.0	1.0	55.0	Female	White
1733	1734	5.0	6.0	14.0	25.0	8.0	8.0	2.0	CDR = 1	Stage 2	1.0	1.0	0.0	1.0	1.0	1.0	55.0	Female	White
1734	1735	9.0	0.0	13.0	21.0	9.0	6.0	0.0	CDR = 1	Stage 2	1.0	1.0	1.0	1.0	1.0	1.0	89.0	Female	White
1735	1737	15.0	7.0	30.0	0.0	19.0	15.0	5.0	CDR = 0.5	Stage 1	0.5	1.0	0.0	0.5	0.0	0.5	70.0	Male	White
1736	1737	14.0	3.0	28.0	4.0	20.0	17.0	3.0	CDR = 0.5	Stage 1	0.5	0.5	0.0	0.5	0.0	0.5	70.0	Male	White
1737	1738	9.0	2.0	24.0	24.0	12.0	13.0	2.0	CDR = 2	Stage 3	2.0	2.0	2.0	3.0	2.0	3.0	74.0	Male	White
1738	1739	15.0	3.0	27.0	10.0	8.0	9.0	3.0	CDR = 0.5	Stage 1	0.5	1.0	0.0	0.5	0.5	0.5	82.0	Male	White
1739	1741	14.0	3.0	28.0	0.0	17.0	19.0	5.0	CDR = 0.5	Stage 1	0.5	0.0	0.0	0.0	0.0	0.0	64.0	Male	White
1740	1741	14.0	4.0	26.0	4.0	16.0	18.0	3.0	CDR = 0.5	Stage 1	0.5	0.5	0.0	0.0	0.0	0.0	64.0	Male	White
1741	1742	11.0	0.0	7.0	25.0	9.0	13.0	2.0	CDR = 1	Stage 2	2.0	1.0	1.0	2.0	1.0	1.0	51.0	Female	White
1742	1743	14.0	11.0	29.0	2.0	18.0	25.0	9.0	CDR = 0	Stage 0	0.0	0.0	0.0	0.0	0.0	0.0	61.0	Female	White
1743	1745	15.0	0.0	13.0	22.0	6.0	3.0	0.0	CDR = 2	Stage 3	2.0	2.0	2.0	2.0	2.0	2.0	70.0	Male	White
1744	1745	12.0	0.0	2.0	28.0	12.0	13.0	2.0	CDR = 2	Stage 3	2.0	2.0	3.0	3.0	2.0	3.0	70.0	Male	White
1745	1748	14.0	8.0	26.0	6.0	8.0	8.0	2.0	CDR = 0.5	Stage 1	0.5	1.0	0.0	0.5	0.5	0.5	75.0	Male	White
1746	1748	15.0	10.0	18.0	12.0	6.0	13.0	1.0	CDR = 1	Stage 2	1.0	1.0	0.0	1.0	1.0	1.0	75.0	Male	White
1747	1748	14.0	12.0	25.0	4.0	5.0	9.0	1.0	CDR = 1	Stage 2	1.0	1.0	1.0	1.0	1.0	1.0	75.0	Male	White
1748	1750	12.0	2.0	11.0	24.0	7.0	9.0	0.0	CDR = 1	Stage 2	1.0	2.0	1.0	2.0	1.0	2.0	74.0	Female	White
1749	1750	10.0	0.0	11.0	28.0	2.0	13.0	2.0	CDR = 2	Stage 3	2.0	2.0	2.0	2.0	2.0	2.0	74.0	Female	White
1750	1751	15.0	14.0	26.0	0.0	16.0	24.0	6.0	CDR = 0	Stage 0	0.0	0.0	0.0	0.0	0.0	0.0	52.0	Female	White
1751	1752	15.0	6.0	26.0	10.0	13.0	19.0	4.0	CDR = 0.5	Stage 1	0.5	0.0	0.0	0.0	0.0	0.0	70.0	Male	White
1752	1753	4.0	4.0	8.0	28.0	12.0	13.0	2.0	CDR = 2	Stage 3	2.0	3.0	2.0	3.0	3.0	0.0	84.0	Female	Black
1753	1755	15.0	11.0	28.0	2.0	16.0	23.0	8.0	CDR = 0	Stage 0	0.0	0.0	0.0	0.0	0.0	0.0	53.0	Female	White
1754	1755	15.0	5.0	30.0	2.0	20.0	25.0	9.0	CDR = 0	Stage 0	0.0	0.0	0.0	0.0	0.0	0.0	53.0	Female	White
1755	1757	13.0	2.0	20.0	23.0	9.0	9.0	1.0	CDR = 1	Stage 2	1.0	1.0	0.0	1.0	2.0	1.0	81.0	Female	White
1756	1757	13.0	2.0	21.0	22.0	8.0	7.0	0.0	CDR = 1	Stage 2	1.0	1.0	1.0	2.0	2.0	2.0	81.0	Female	White
1757	1758	14.0	4.0	23.0	10.0	12.0	13.0	2.0	CDR = 3	Stage 4	3.0	3.0	3.0	3.0	3.0	3.0	86.0	Female	Black
1758	1760	7.0	3.0	23.0	10.0	4.0	10.0	2.0	CDR = 0.5	Stage 1	1.0	0.5	0.0	0.5	1.0	1.0	85.0	Female	Black
1759	1760	11.0	9.0	22.0	6.0	9.0	12.0	5.0	CDR = 1	Stage 2	1.0	0.5	0.0	1.0	1.0	1.0	85.0	Female	Black
1760	1761	14.0	15.0	27.0	7.0	12.0	13.0	3.0	CDR = 1	Stage 2	1.0	1.0	2.0	1.0	1.0	1.0	63.0	Male	White
1761	1762	14.0	2.0	17.0	21.0	10.0	6.0	0.0	CDR = 1	Stage 2	1.0	1.0	0.0	1.0	1.0	1.0	83.0	Female	White
1762	1763	15.0	13.0	29.0	2.0	22.0	20.0	8.0	CDR = 0	Stage 0	0.0	0.0	0.0	0.0	0.0	0.0	63.0	Female	White
1763	1765	12.0	4.0	20.0	4.0	8.0	17.0	3.0	CDR = 1	Stage 2	1.0	1.0	1.0	2.0	1.0	1.0	79.0	Female	White
1764	1765	12.0	3.0	22.0	16.0	11.0	16.0	3.0	CDR = 1	Stage 2	1.0	1.0	1.0	2.0	1.0	1.0	79.0	Female	White
1765	1766	14.0	9.0	21.0	11.0	7.0	14.0	3.0	CDR = 1	Stage 2	1.0	1.0	2.0	2.0	1.0	1.0	88.0	Male	White
1766	1768	14.0	5.0	25.0	16.0	6.0	11.0	3.0	CDR = 0.5	Stage 1	0.5	1.0	0.0	0.5	0.5	0.5	76.0	Female	White
1767	1768	12.0	7.0	25.0	4.0	5.0	14.0	3.0	CDR = 1	Stage 2	1.0	1.0	1.0	1.0	1.0	1.0	76.0	Female	White
1768	1769	11.0	0.0	11.0	28.0	9.0	8.0	0.0	CDR = 1	Stage 2	1.0	1.0	1.0	1.0	1.0	1.0	71.0	Male	White
1769	1770	6.0	7.0	21.0	4.0	10.0	14.0	4.0	CDR = 0.5	Stage 1	1.0	0.5	0.0	0.5	1.0	0.5	70.0	Female	White
1770	1771	15.0	8.0	23.0	2.0	29.0	20.0	3.0	CDR = 0.5	Stage 1	0.5	0.0	0.0	0.0	0.0	0.0	72.0	Male	White
1771	1772	15.0	2.0	19.0	20.0	13.0	4.0	0.0	CDR = 0.5	Stage 1	1.0	1.0	0.0	1.0	0.0	0.5	86.0	Female	White
1772	1773	14.0	4.0	23.0	10.0	12.0	13.0	2.0	CDR = 1	Stage 2	1.0	1.0	1.0	1.0	1.0	1.0	81.0	Female	Black
1773	1775	14.0	4.0	23.0	10.0	12.0	13.0	2.0	CDR = 2	Stage 3	2.0	2.0	2.0	2.0	2.0	2.0	64.0	Female	White
1774	1775	14.0	4.0	23.0	10.0	12.0	13.0	2.0	CDR = 2	Stage 3	2.0	2.0	2.0	3.0	2.0	3.0	64.0	Female	White
1775	1777	15.0	3.0	22.0	14.0	10.0	22.0	0.0	CDR = 1	Stage 2	1.0	1.0	1.0	1.0	0.5	1.0	83.0	Female	White
1776	1777	15.0	4.0	19.0	21.0	9.0	13.0	0.0	CDR = 1	Stage 2	1.0	1.0	1.0	1.0	1.0	1.0	83.0	Female	White
1777	1779	15.0	9.0	21.0	6.0	16.0	10.0	0.0	CDR = 0.5	Stage 1	0.5	0.5	0.0	0.5	0.5	0.5	76.0	Male	White
1778	1779	12.0	0.0	19.0	21.0	10.0	8.0	0.0	CDR = 0.5	Stage 1	0.5	0.5	0.0	0.5	0.5	0.5	76.0	Male	White
1779	1781	15.0	5.0	19.0	17.0	13.0	16.0	0.0	CDR = 2	Stage 3	2.0	2.0	2.0	3.0	2.0	3.0	87.0	Male	White
1780	1781	14.0	4.0	15.0	21.0	7.0	15.0	0.0	CDR = 2	Stage 3	2.0	2.0	2.0	3.0	2.0	2.0	87.0	Male	White
1781	1782	14.0	3.0	25.0	6.0	11.0	14.0	5.0	CDR = 1	Stage 2	0.5	0.5	3.0	0.5	1.0	0.5	75.0	Female	White
1782	1783	14.0	1.0	24.0	4.0	13.0	15.0	1.0	CDR = 1	Stage 2	1.0	1.0	0.0	1.0	1.0	1.0	76.0	Female	White
1783	1785	9.0	0.0	7.0	21.0	4.0	4.0	0.0	CDR = 3	Stage 4	3.0	3.0	2.0	3.0	2.0	3.0	75.0	Female	White
1784	1785	8.0	0.0	10.0	24.0	2.0	13.0	2.0	CDR = 3	Stage 4	2.0	3.0	2.0	3.0	3.0	3.0	75.0	Female	White
1785	1786	2.0	1.0	3.0	28.0	12.0	13.0	2.0	CDR = 2	Stage 3	2.0	2.0	1.0	2.0	2.0	2.0	86.0	Female	White
1786	1787	11.0	22.0	22.0	11.0	12.0	8.0	0.0	CDR = 1	Stage 2	1.0	1.0	0.0	1.0	1.0	1.0	87.0	Female	White
1787	1788	15.0	8.0	27.0	0.0	14.0	15.0	3.0	CDR = 0	Stage 0	0.0	0.0	0.0	0.0	0.0	0.0	56.0	Male	White
1788	1789	14.0	4.0	23.0	10.0	12.0	13.0	2.0	CDR = 2	Stage 3	2.0	2.0	2.0	2.0	2.0	2.0	67.0	Male	White
1789	1790	15.0	7.0	29.0	2.0	18.0	22.0	7.0	CDR = 0.5	Stage 1	0.5	0.5	0.0	0.5	0.5	0.0	61.0	Female	White
1790	1792	14.0	4.0	23.0	10.0	12.0	13.0	2.0	CDR = 2	Stage 3	2.0	2.0	3.0	2.0	2.0	2.0	82.0	Female	White
1791	1792	1.0	4.0	1.0	28.0	12.0	13.0	2.0	CDR = 2	Stage 3	3.0	2.0	2.0	3.0	2.0	2.0	82.0	Female	White
1792	1795	13.0	6.0	27.0	2.0	10.0	15.0	2.0	CDR = 0.5	Stage 1	1.0	1.0	0.0	0.5	0.5	1.0	90.0	Female	White
1793	1795	11.0	5.0	20.0	4.0	9.0	18.0	2.0	CDR = 1	Stage 2	1.0	1.0	1.0	0.5	0.5	1.0	90.0	Female	White
1794	1795	11.0	6.0	28.0	6.0	11.0	14.0	4.0	CDR = 1	Stage 2	1.0	1.0	1.0	1.0	1.0	1.0	90.0	Female	White
1795	1796	14.0	14.0	29.0	2.0	22.0	23.0	10.0	CDR = 0	Stage 0	0.0	0.0	0.0	0.0	0.0	0.0	56.0	Male	White
1796	1797	10.0	0.0	19.0	17.0	6.0	13.0	2.0	CDR = 1	Stage 2	1.0	2.0	2.0	2.0	1.0	1.0	73.0	Male	White
1797	1798	15.0	9.0	28.0	2.0	18.0	21.0	8.0	CDR = 0	Stage 0	0.0	0.0	0.0	0.0	0.0	0.0	69.0	Male	White
1798	1799	15.0	13.0	29.0	2.0	15.0	17.0	4.0	CDR = 0	Stage 0	0.0	0.0	0.0	0.0	0.0	0.0	45.0	Male	White
1799	1801	12.0	4.0	17.0	19.0	6.0	13.0	2.0	CDR = 2	Stage 3	2.0	2.0	2.0	2.0	1.0	2.0	88.0	Male	White
1800	1801	14.0	4.0	14.0	18.0	12.0	13.0	2.0	CDR = 2	Stage 3	2.0	2.0	1.0	2.0	2.0	2.0	88.0	Male	White
1801	1803	10.0	3.0	16.0	24.0	7.0	8.0	0.0	CDR = 0.5	Stage 1	1.0	1.0	0.0	1.0	0.5	0.5	86.0	Male	White
1802	1803	5.0	0.0	7.0	24.0	7.0	3.0	0.0	CDR = 2	Stage 3	2.0	2.0	1.0	2.0	2.0	2.0	86.0	Male	White
1803	1805	13.0	9.0	27.0	10.0	12.0	16.0	4.0	CDR = 0.5	Stage 1	0.5	0.5	1.0	0.5	0.5	1.0	71.0	Male	White
1804	1805	14.0	9.0	25.0	8.0	13.0	13.0	1.0	CDR = 1	Stage 2	1.0	1.0	1.0	1.0	1.0	1.0	71.0	Male	White
1805	1806	8.0	2.0	17.0	14.0	9.0	13.0	3.0	CDR = 1	Stage 2	1.0	1.0	1.0	1.0	1.0	1.0	82.0	Female	White
1806	1807	14.0	7.0	27.0	6.0	17.0	16.0	6.0	CDR = 0.5	Stage 1	0.5	0.0	0.0	0.0	0.0	0.0	63.0	Male	White
1807	1810	14.0	2.0	15.0	28.0	11.0	9.0	0.0	CDR = 1	Stage 2	1.0	1.0	1.0	0.5	0.5	0.5	64.0	Male	White
1808	1810	13.0	2.0	18.0	24.0	5.0	9.0	0.0	CDR = 1	Stage 2	1.0	1.0	0.0	1.0	1.0	0.5	64.0	Male	White
1809	1810	11.0	0.0	11.0	24.0	4.0	5.0	0.0	CDR = 1	Stage 2	2.0	1.0	1.0	1.0	1.0	1.0	64.0	Male	White
1810	1812	15.0	6.0	26.0	4.0	6.0	13.0	5.0	CDR = 0.5	Stage 1	1.0	1.0	0.0	0.5	1.0	0.0	67.0	Male	White
1811	1812	15.0	7.0	26.0	4.0	7.0	3.0	2.0	CDR = 0.5	Stage 1	1.0	1.0	0.0	0.5	1.0	0.5	67.0	Male	White
1812	1815	14.0	3.0	26.0	12.0	14.0	15.0	5.0	CDR = 0.5	Stage 1	0.5	0.0	0.0	0.0	0.0	0.0	84.0	Female	White
1813	1815	14.0	2.0	24.0	6.0	17.0	13.0	3.0	CDR = 0.5	Stage 1	1.0	0.0	0.0	0.0	0.0	0.0	84.0	Female	White
1814	1815	15.0	4.0	21.0	16.0	17.0	11.0	3.0	CDR = 0.5	Stage 1	1.0	0.5	0.0	0.5	0.5	0.0	84.0	Female	White
1815	1816	15.0	11.0	29.0	0.0	21.0	19.0	6.0	CDR = 0	Stage 0	0.0	0.0	0.0	0.0	0.0	0.0	61.0	Male	White
1816	1818	14.0	4.0	23.0	14.0	12.0	12.0	2.0	CDR = 0.5	Stage 1	0.5	0.5	0.0	0.0	0.0	0.0	62.0	Female	White
1817	1818	13.0	8.0	25.0	4.0	14.0	14.0	4.0	CDR = 0.5	Stage 1	0.5	0.0	0.0	0.0	0.0	0.0	62.0	Female	White
1818	1819	7.0	0.0	10.0	28.0	3.0	1.0	0.0	CDR = 2	Stage 3	2.0	2.0	1.0	2.0	1.0	2.0	75.0	Female	White
1819	1821	14.0	11.0	24.0	20.0	19.0	16.0	5.0	CDR = 0.5	Stage 1	0.5	0.0	0.0	0.5	0.5	0.5	74.0	Female	White
1820	1821	15.0	10.0	26.0	0.0	16.0	20.0	5.0	CDR = 0.5	Stage 1	0.5	0.0	0.0	0.5	0.5	0.5	74.0	Female	White
1821	1822	15.0	12.0	29.0	0.0	19.0	21.0	7.0	CDR = 0	Stage 0	0.0	0.0	0.0	0.0	0.0	0.0	67.0	Male	White
1822	1823	15.0	9.0	25.0	2.0	23.0	14.0	7.0	CDR = 0.5	Stage 1	0.5	0.0	0.0	0.5	0.0	0.5	87.0	Female	White
1823	1824	14.0	3.0	19.0	14.0	8.0	8.0	0.0	CDR = 1	Stage 2	1.0	1.0	2.0	1.0	1.0	2.0	81.0	Female	White
1824	1825	14.0	4.0	23.0	10.0	12.0	13.0	2.0	CDR = 2	Stage 3	3.0	0.0	3.0	3.0	3.0	3.0	79.0	Male	Asian
1825	1827	15.0	7.0	26.0	0.0	11.0	14.0	2.0	CDR = 0.5	Stage 1	0.5	0.5	0.0	0.5	0.5	0.0	76.0	Male	White
1826	1827	15.0	1.0	23.0	10.0	6.0	12.0	2.0	CDR = 1	Stage 2	1.0	1.0	1.0	1.0	1.0	1.0	76.0	Male	White
1827	1828	14.0	6.0	25.0	7.0	18.0	16.0	4.0	CDR = 0.5	Stage 1	0.5	0.5	0.0	0.5	0.0	0.5	68.0	Male	White
1828	1829	14.0	4.0	23.0	10.0	12.0	13.0	2.0	CDR = 3	Stage 4	2.0	3.0	3.0	3.0	2.0	3.0	58.0	Male	White
1829	1830	13.0	3.0	27.0	4.0	10.0	18.0	7.0	CDR = 0.5	Stage 1	0.5	0.5	0.0	0.5	0.5	0.5	77.0	Male	Asian
1830	1831	14.0	4.0	23.0	10.0	12.0	13.0	2.0	CDR = 1	Stage 2	2.0	2.0	1.0	2.0	1.0	1.0	80.0	Female	Black
1831	1834	15.0	12.0	28.0	2.0	12.0	20.0	6.0	CDR = 0	Stage 0	0.0	0.0	0.0	0.0	0.0	0.0	66.0	Female	White
1832	1834	14.0	15.0	28.0	2.0	15.0	15.0	8.0	CDR = 0	Stage 0	0.0	0.0	0.0	0.0	0.0	0.0	66.0	Female	White
1833	1834	15.0	10.0	29.0	0.0	21.0	21.0	6.0	CDR = 0	Stage 0	0.0	0.0	0.0	0.0	0.0	0.0	66.0	Female	White
1834	1836	15.0	4.0	27.0	12.0	14.0	12.0	4.0	CDR = 0.5	Stage 1	1.0	1.0	0.0	1.0	0.5	0.5	65.0	Female	White
1835	1836	13.0	7.0	20.0	14.0	11.0	10.0	2.0	CDR = 1	Stage 2	1.0	1.0	0.0	1.0	1.0	1.0	65.0	Female	White
1836	1837	15.0	3.0	24.0	5.0	21.0	14.0	5.0	CDR = 0.5	Stage 1	1.0	0.5	0.0	0.5	0.5	0.0	85.0	Female	White
1837	1840	15.0	12.0	29.0	0.0	17.0	20.0	6.0	CDR = 0.5	Stage 1	0.0	0.0	0.0	0.0	0.0	1.0	80.0	Male	White
1838	1840	15.0	9.0	29.0	4.0	18.0	17.0	7.0	CDR = 0	Stage 0	0.0	0.0	0.0	0.0	0.0	0.0	80.0	Male	White
1839	1840	15.0	8.0	23.0	4.0	21.0	20.0	5.0	CDR = 0.5	Stage 1	0.0	0.0	0.0	0.5	0.0	0.0	80.0	Male	White
1840	1843	13.0	3.0	23.0	16.0	16.0	16.0	4.0	CDR = 1	Stage 2	1.0	1.0	1.0	0.5	1.0	1.0	80.0	Female	White
1841	1843	15.0	1.0	26.0	10.0	12.0	13.0	1.0	CDR = 1	Stage 2	1.0	1.0	1.0	1.0	1.0	1.0	80.0	Female	White
1842	1843	14.0	1.0	23.0	2.0	12.0	14.0	3.0	CDR = 1	Stage 2	1.0	1.0	1.0	1.0	2.0	2.0	80.0	Female	White
1843	1844	15.0	1.0	20.0	15.0	11.0	8.0	2.0	CDR = 1	Stage 2	1.0	0.5	0.0	2.0	0.5	0.5	89.0	Male	White
1844	1845	13.0	6.0	18.0	20.0	8.0	11.0	0.0	CDR = 1	Stage 2	2.0	1.0	1.0	1.0	2.0	2.0	85.0	Female	White
1845	1847	14.0	0.0	18.0	11.0	8.0	8.0	0.0	CDR = 1	Stage 2	1.0	1.0	0.0	1.0	1.0	1.0	74.0	Male	White
1846	1847	9.0	0.0	10.0	28.0	5.0	13.0	2.0	CDR = 2	Stage 3	2.0	2.0	2.0	2.0	2.0	2.0	74.0	Male	White
1847	1849	14.0	2.0	19.0	22.0	6.0	13.0	2.0	CDR = 1	Stage 2	1.0	1.0	0.0	1.0	1.0	1.0	79.0	Female	White
1848	1849	13.0	0.0	12.0	23.0	10.0	4.0	0.0	CDR = 1	Stage 2	1.0	1.0	0.0	1.0	1.0	1.0	79.0	Female	White
1849	1851	9.0	1.0	12.0	28.0	4.0	7.0	0.0	CDR = 1	Stage 2	1.0	1.0	0.0	2.0	1.0	2.0	76.0	Female	White
1850	1851	9.0	0.0	7.0	28.0	4.0	13.0	2.0	CDR = 2	Stage 3	2.0	2.0	1.0	2.0	2.0	2.0	76.0	Female	White
1851	1852	14.0	4.0	23.0	7.0	12.0	13.0	2.0	CDR = 0.5	Stage 1	0.5	0.5	0.0	1.0	1.0	1.0	42.0	Male	White
1852	1854	15.0	6.0	23.0	13.0	15.0	11.0	0.0	CDR = 0.5	Stage 1	0.5	0.5	0.0	0.5	0.0	0.0	77.0	Female	White
1853	1854	15.0	6.0	22.0	10.0	13.0	12.0	0.0	CDR = 0.5	Stage 1	1.0	0.5	0.0	0.5	0.5	0.5	77.0	Female	White
1854	1856	15.0	14.0	27.0	0.0	16.0	22.0	8.0	CDR = 0.5	Stage 1	0.5	0.5	0.0	0.0	0.0	0.0	69.0	Female	White
1855	1856	15.0	16.0	29.0	0.0	21.0	23.0	8.0	CDR = 0.5	Stage 1	0.0	0.0	0.0	0.5	0.0	0.0	69.0	Female	White
1856	1857	5.0	1.0	10.0	26.0	3.0	3.0	0.0	CDR = 2	Stage 3	2.0	2.0	2.0	3.0	2.0	2.0	70.0	Female	White
1857	1859	13.0	0.0	13.0	20.0	11.0	5.0	0.0	CDR = 1	Stage 2	1.0	1.0	0.0	1.0	1.0	0.5	68.0	Male	White
1858	1859	12.0	0.0	12.0	28.0	6.0	5.0	0.0	CDR = 1	Stage 2	2.0	1.0	1.0	2.0	2.0	1.0	68.0	Male	White
1859	1860	14.0	15.0	30.0	0.0	13.0	17.0	7.0	CDR = 0.5	Stage 1	0.5	0.0	0.0	0.0	0.0	0.0	75.0	Female	White
1860	1861	15.0	6.0	22.0	15.0	14.0	15.0	2.0	CDR = 0.5	Stage 1	0.0	0.5	0.0	0.5	0.0	0.5	60.0	Female	Black
1861	1862	4.0	4.0	11.0	24.0	2.0	9.0	0.0	CDR = 2	Stage 3	2.0	2.0	2.0	2.0	2.0	3.0	85.0	Female	Asian
1862	1863	12.0	11.0	27.0	0.0	15.0	23.0	8.0	CDR = 0.5	Stage 1	0.5	0.0	0.0	0.0	0.0	0.0	61.0	Female	Asian
1863	1864	13.0	3.0	20.0	11.0	10.0	5.0	2.0	CDR = 2	Stage 3	2.0	2.0	3.0	2.0	2.0	3.0	84.0	Female	White
1864	1865	15.0	6.0	25.0	8.0	20.0	18.0	0.0	CDR = 1	Stage 2	1.0	1.0	0.0	1.0	1.0	1.0	72.0	Female	White
1865	1866	14.0	4.0	23.0	10.0	12.0	13.0	2.0	CDR = 1	Stage 2	1.0	2.0	1.0	1.0	2.0	1.0	75.0	Male	White
1866	1867	12.0	0.0	18.0	21.0	12.0	3.0	0.0	CDR = 2	Stage 3	2.0	2.0	2.0	2.0	2.0	2.0	79.0	Female	White
1867	1869	14.0	4.0	23.0	10.0	12.0	13.0	2.0	CDR = 0.5	Stage 1	1.0	0.5	0.0	0.5	0.5	0.5	80.0	Male	White
1868	1869	9.0	3.0	25.0	17.0	9.0	11.0	0.0	CDR = 1	Stage 2	1.0	1.0	1.0	0.5	0.5	1.0	80.0	Male	White
1869	1870	14.0	1.0	16.0	23.0	11.0	9.0	0.0	CDR = 2	Stage 3	2.0	2.0	2.0	2.0	2.0	2.0	86.0	Male	White
1870	1872	12.0	2.0	10.0	22.0	6.0	5.0	1.0	CDR = 1	Stage 2	2.0	1.0	2.0	1.0	1.0	2.0	77.0	Female	White
1871	1872	14.0	2.0	14.0	22.0	6.0	3.0	0.0	CDR = 2	Stage 3	2.0	2.0	2.0	2.0	2.0	2.0	77.0	Female	White
1872	1873	13.0	2.0	21.0	15.0	15.0	10.0	0.0	CDR = 0.5	Stage 1	0.5	0.5	0.0	0.5	0.5	0.5	84.0	Female	White
1873	1874	14.0	15.0	27.0	2.0	14.0	27.0	10.0	CDR = 0.5	Stage 1	0.5	0.5	0.0	0.5	0.5	0.5	74.0	Female	White
1874	1876	8.0	1.0	17.0	15.0	7.0	7.0	0.0	CDR = 1	Stage 2	1.0	1.0	0.0	1.0	1.0	1.0	80.0	Female	White
1875	1876	10.0	0.0	11.0	18.0	6.0	6.0	0.0	CDR = 1	Stage 2	1.0	1.0	1.0	1.0	1.0	1.0	80.0	Female	White
1876	1879	8.0	0.0	15.0	23.0	2.0	0.0	2.0	CDR = 0.5	Stage 1	0.5	0.5	0.0	0.5	0.0	0.0	86.0	Female	White
1877	1879	4.0	0.0	9.0	28.0	5.0	4.0	0.0	CDR = 1	Stage 2	1.0	1.0	0.0	1.0	1.0	1.0	86.0	Female	White
1878	1879	14.0	4.0	8.0	9.0	12.0	13.0	2.0	CDR = 1	Stage 2	1.0	1.0	0.0	2.0	2.0	1.0	86.0	Female	White
1879	1880	14.0	4.0	16.0	9.0	12.0	13.0	2.0	CDR = 1	Stage 2	1.0	1.0	1.0	1.0	1.0	1.0	68.0	Female	White
1880	1881	15.0	19.0	29.0	0.0	18.0	22.0	8.0	CDR = 0.5	Stage 1	0.0	0.0	0.0	0.5	0.0	0.0	61.0	Male	White
1881	1883	14.0	6.0	21.0	12.0	16.0	13.0	2.0	CDR = 1	Stage 2	2.0	1.0	1.0	2.0	1.0	1.0	75.0	Male	Black
1882	1883	13.0	5.0	19.0	16.0	9.0	3.0	0.0	CDR = 1	Stage 2	1.0	1.0	1.0	1.0	1.0	0.5	75.0	Male	Black
1883	1884	12.0	2.0	15.0	22.0	6.0	8.0	0.0	CDR = 1	Stage 2	1.0	1.0	2.0	1.0	1.0	2.0	86.0	Female	White
1884	1885	15.0	4.0	26.0	4.0	12.0	21.0	7.0	CDR = 0.5	Stage 1	0.5	0.0	0.0	0.5	0.0	0.0	62.0	Male	White
1885	1886	7.0	1.0	16.0	10.0	9.0	4.0	0.0	CDR = 1	Stage 2	1.0	1.0	1.0	1.0	2.0	1.0	82.0	Female	White
1886	1887	15.0	15.0	29.0	2.0	18.0	21.0	9.0	CDR = 0.5	Stage 1	0.5	0.0	0.0	0.0	0.0	0.0	69.0	Male	White
1887	1888	15.0	11.0	29.0	0.0	16.0	25.0	10.0	CDR = 0	Stage 0	0.0	0.0	0.0	0.0	0.0	0.0	23.0	Female	White
1888	1893	14.0	2.0	24.0	10.0	16.0	10.0	1.0	CDR = 1	Stage 2	1.0	0.5	1.0	0.5	1.0	0.5	73.0	Female	White
1889	1893	12.0	0.0	24.0	12.0	13.0	4.0	0.0	CDR = 1	Stage 2	1.0	0.5	1.0	0.5	1.0	0.5	73.0	Female	White
1890	1893	14.0	2.0	19.0	17.0	14.0	7.0	0.0	CDR = 2	Stage 3	2.0	2.0	2.0	2.0	2.0	1.0	73.0	Female	White
1891	1893	12.0	0.0	18.0	10.0	12.0	6.0	0.0	CDR = 2	Stage 3	2.0	2.0	1.0	2.0	2.0	2.0	73.0	Female	White
1892	1893	13.0	0.0	13.0	25.0	8.0	1.0	0.0	CDR = 2	Stage 3	2.0	2.0	2.0	2.0	2.0	2.0	73.0	Female	White
1893	1895	13.0	0.0	17.0	20.0	6.0	11.0	0.0	CDR = 2	Stage 3	2.0	2.0	1.0	3.0	2.0	2.0	76.0	Female	White
1894	1895	10.0	0.0	13.0	24.0	5.0	5.0	0.0	CDR = 2	Stage 3	2.0	2.0	1.0	2.0	2.0	2.0	76.0	Female	White
1895	1896	15.0	7.0	30.0	0.0	16.0	22.0	8.0	CDR = 0.5	Stage 1	0.0	0.0	0.0	0.5	0.5	0.0	61.0	Female	White
1896	1897	14.0	4.0	25.0	9.0	12.0	13.0	2.0	CDR = 0.5	Stage 1	0.5	0.0	0.0	0.0	0.0	0.0	36.0	Female	White
1897	1898	12.0	9.0	29.0	0.0	17.0	11.0	5.0	CDR = 0.5	Stage 1	0.5	0.0	0.0	0.0	0.0	0.5	74.0	Female	White
1898	1899	15.0	3.0	30.0	2.0	20.0	18.0	5.0	CDR = 0	Stage 0	0.0	0.0	0.0	0.0	0.0	0.0	64.0	Female	White
1899	1900	15.0	3.0	24.0	9.0	18.0	10.0	4.0	CDR = 0.5	Stage 1	0.5	0.0	0.0	0.5	0.5	0.5	67.0	Male	White
1900	1903	15.0	18.0	30.0	0.0	21.0	20.0	6.0	CDR = 0.5	Stage 1	0.0	0.5	0.0	0.0	0.0	0.0	67.0	Male	White
1901	1903	15.0	18.0	30.0	0.0	21.0	26.0	9.0	CDR = 0	Stage 0	0.0	0.0	0.0	0.0	0.0	0.0	67.0	Male	White
1902	1903	15.0	14.0	30.0	2.0	19.0	28.0	10.0	CDR = 0	Stage 0	0.0	0.0	0.0	0.0	0.0	0.0	67.0	Male	White
1903	1904	14.0	0.0	26.0	4.0	16.0	14.0	0.0	CDR = 0.5	Stage 1	1.0	1.0	0.0	1.0	1.0	0.0	89.0	Male	White
1904	1905	15.0	3.0	10.0	22.0	7.0	9.0	0.0	CDR = 2	Stage 3	2.0	2.0	2.0	2.0	2.0	2.0	71.0	Female	White
1905	1907	15.0	0.0	8.0	22.0	6.0	3.0	0.0	CDR = 2	Stage 3	2.0	2.0	2.0	2.0	2.0	2.0	58.0	Male	White
1906	1907	14.0	0.0	5.0	28.0	5.0	13.0	2.0	CDR = 2	Stage 3	3.0	2.0	2.0	3.0	2.0	3.0	58.0	Male	White
1907	1908	11.0	5.0	24.0	9.0	9.0	7.0	0.0	CDR = 1	Stage 2	1.0	1.0	1.0	1.0	1.0	1.0	77.0	Male	White
1908	1909	10.0	2.0	18.0	10.0	2.0	8.0	2.0	CDR = 1	Stage 2	1.0	1.0	2.0	2.0	2.0	1.0	58.0	Male	White
1909	1910	6.0	0.0	15.0	21.0	4.0	0.0	0.0	CDR = 1	Stage 2	1.0	1.0	2.0	1.0	1.0	1.0	83.0	Male	White
1910	1911	10.0	4.0	17.0	23.0	8.0	12.0	0.0	CDR = 1	Stage 2	1.0	1.0	1.0	1.0	1.0	2.0	78.0	Male	Black
1911	1912	14.0	7.0	30.0	4.0	22.0	21.0	6.0	CDR = 0	Stage 0	0.0	0.0	0.0	0.0	0.0	0.0	64.0	Female	Black
1912	1915	15.0	5.0	28.0	2.0	14.0	17.0	5.0	CDR = 0.5	Stage 1	1.0	0.5	0.0	1.0	0.5	0.5	71.0	Female	White
1913	1915	14.0	4.0	24.0	13.0	12.0	13.0	2.0	CDR = 0.5	Stage 1	0.5	0.5	0.0	0.5	0.5	0.5	71.0	Female	White
1914	1915	14.0	4.0	24.0	10.0	10.0	16.0	1.0	CDR = 1	Stage 2	1.0	1.0	0.0	1.0	1.0	1.0	71.0	Female	White
1915	1916	15.0	13.0	30.0	2.0	22.0	18.0	7.0	CDR = 0.5	Stage 1	0.5	0.0	0.0	0.0	0.0	0.5	73.0	Male	White
1916	1918	14.0	1.0	16.0	18.0	12.0	11.0	0.0	CDR = 1	Stage 2	2.0	1.0	1.0	1.0	1.0	1.0	72.0	Male	White
1917	1918	14.0	2.0	19.0	21.0	9.0	9.0	0.0	CDR = 1	Stage 2	2.0	2.0	1.0	2.0	1.0	1.0	72.0	Male	White
1918	1919	10.0	4.0	22.0	17.0	7.0	11.0	0.0	CDR = 1	Stage 2	1.0	1.0	2.0	1.0	2.0	2.0	>90	Female	White
1919	1922	14.0	6.0	19.0	21.0	8.0	9.0	1.0	CDR = 1	Stage 2	2.0	2.0	1.0	1.0	1.0	2.0	79.0	Female	White
1920	1922	15.0	3.0	20.0	12.0	9.0	9.0	2.0	CDR = 1	Stage 2	2.0	2.0	1.0	1.0	1.0	2.0	79.0	Female	White
1921	1922	14.0	3.0	13.0	21.0	10.0	13.0	3.0	CDR = 1	Stage 2	2.0	2.0	1.0	1.0	1.0	2.0	79.0	Female	White
1922	1923	8.0	0.0	9.0	28.0	4.0	1.0	2.0	CDR = 2	Stage 3	2.0	2.0	2.0	2.0	1.0	2.0	80.0	Female	White
1923	1924	13.0	2.0	8.0	25.0	9.0	1.0	2.0	CDR = 1	Stage 2	1.0	2.0	1.0	2.0	2.0	1.0	78.0	Male	White
1924	1926	14.0	2.0	24.0	0.0	16.0	15.0	1.0	CDR = 1	Stage 2	1.0	1.0	0.0	1.0	1.0	1.0	81.0	Female	White
1925	1926	15.0	1.0	29.0	4.0	12.0	14.0	2.0	CDR = 1	Stage 2	1.0	1.0	0.0	1.0	1.0	1.0	81.0	Female	White
1926	1928	15.0	7.0	26.0	9.0	10.0	12.0	3.0	CDR = 0.5	Stage 1	0.5	0.5	1.0	0.5	0.5	0.5	75.0	Male	White
1927	1928	14.0	9.0	22.0	11.0	13.0	12.0	5.0	CDR = 0.5	Stage 1	0.5	0.5	0.0	0.5	0.5	0.5	75.0	Male	White
1928	1929	11.0	2.0	6.0	9.0	7.0	13.0	2.0	CDR = 2	Stage 3	1.0	2.0	2.0	2.0	2.0	3.0	50.0	Female	White
1929	1933	15.0	9.0	28.0	6.0	18.0	11.0	5.0	CDR = 0.5	Stage 1	0.5	0.5	0.0	0.0	0.0	0.0	76.0	Male	White
1930	1933	15.0	11.0	30.0	0.0	19.0	13.0	5.0	CDR = 0.5	Stage 1	0.5	0.5	0.0	0.5	0.0	0.0	76.0	Male	White
1931	1933	15.0	3.0	28.0	6.0	19.0	16.0	5.0	CDR = 0	Stage 0	0.0	0.0	0.0	0.0	0.0	0.0	76.0	Male	White
1932	1933	14.0	4.0	23.0	10.0	12.0	13.0	2.0	CDR = 0	Stage 0	0.0	0.0	0.0	0.0	0.0	0.0	76.0	Male	White
1933	1934	14.0	10.0	29.0	0.0	18.0	22.0	9.0	CDR = 0	Stage 0	0.0	0.0	0.0	0.0	0.0	0.0	62.0	Male	White
1934	1936	12.0	3.0	21.0	12.0	18.0	15.0	0.0	CDR = 1	Stage 2	1.0	0.5	0.0	1.0	1.0	1.0	70.0	Female	White
1935	1936	14.0	4.0	21.0	23.0	14.0	15.0	1.0	CDR = 1	Stage 2	1.0	1.0	2.0	1.0	1.0	1.0	70.0	Female	White
1936	1939	9.0	1.0	18.0	4.0	9.0	15.0	4.0	CDR = 0.5	Stage 1	0.5	0.0	0.0	0.5	0.0	0.5	74.0	Female	White
1937	1939	8.0	0.0	19.0	3.0	7.0	10.0	2.0	CDR = 1	Stage 2	1.0	0.5	1.0	0.5	0.5	1.0	74.0	Female	White
1938	1939	7.0	0.0	24.0	19.0	7.0	13.0	2.0	CDR = 1	Stage 2	1.0	1.0	1.0	2.0	1.0	1.0	74.0	Female	White
1939	1941	12.0	1.0	19.0	14.0	4.0	7.0	2.0	CDR = 1	Stage 2	1.0	1.0	1.0	1.0	2.0	1.0	83.0	Female	White
1940	1941	12.0	2.0	14.0	21.0	10.0	3.0	2.0	CDR = 1	Stage 2	2.0	1.0	1.0	1.0	2.0	2.0	83.0	Female	White
1941	1942	15.0	11.0	28.0	0.0	21.0	26.0	8.0	CDR = 0	Stage 0	0.0	0.0	0.0	0.0	0.0	0.0	68.0	Male	White
1942	1943	15.0	4.0	27.0	6.0	15.0	16.0	5.0	CDR = 0.5	Stage 1	1.0	1.0	0.0	0.5	0.5	0.0	66.0	Female	Black
1943	1944	15.0	4.0	24.0	4.0	9.0	15.0	5.0	CDR = 0.5	Stage 1	0.5	0.0	0.0	0.0	0.0	0.0	55.0	Female	White
1944	1945	11.0	3.0	20.0	20.0	8.0	7.0	1.0	CDR = 1	Stage 2	2.0	2.0	1.0	1.0	1.0	1.0	67.0	Female	White
1945	1946	9.0	0.0	11.0	28.0	4.0	4.0	0.0	CDR = 2	Stage 3	2.0	2.0	3.0	3.0	2.0	3.0	81.0	Female	White
1946	1948	13.0	6.0	24.0	14.0	9.0	13.0	2.0	CDR = 1	Stage 2	1.0	1.0	2.0	1.0	1.0	2.0	70.0	Male	White
1947	1948	11.0	0.0	12.0	11.0	7.0	4.0	2.0	CDR = 1	Stage 2	1.0	1.0	1.0	1.0	2.0	2.0	70.0	Male	White
1948	1950	15.0	14.0	29.0	2.0	25.0	13.0	2.0	CDR = 0	Stage 0	0.0	0.0	0.0	0.0	0.0	0.0	76.0	Male	White
1949	1950	15.0	10.0	29.0	2.0	21.0	15.0	3.0	CDR = 0.5	Stage 1	0.5	0.0	0.0	0.0	0.0	0.0	76.0	Male	White
1950	1951	8.0	5.0	15.0	13.0	8.0	10.0	0.0	CDR = 1	Stage 2	1.0	1.0	0.0	1.0	1.0	1.0	81.0	Female	Asian
1951	1953	15.0	5.0	26.0	2.0	18.0	18.0	7.0	CDR = 0	Stage 0	0.0	0.0	0.0	0.0	0.0	0.0	70.0	Female	White
1952	1953	15.0	3.0	26.0	0.0	16.0	17.0	5.0	CDR = 0.5	Stage 1	0.5	0.0	0.0	0.0	0.0	0.0	70.0	Female	White
1953	1954	15.0	9.0	19.0	4.0	9.0	11.0	2.0	CDR = 1	Stage 2	1.0	1.0	0.0	1.0	1.0	1.0	81.0	Male	White
1954	1957	15.0	3.0	27.0	13.0	13.0	3.0	0.0	CDR = 0.5	Stage 1	0.5	0.5	0.0	0.5	0.0	0.0	81.0	Male	White
1955	1957	12.0	0.0	27.0	2.0	7.0	10.0	0.0	CDR = 0.5	Stage 1	0.5	0.5	0.0	0.5	0.5	0.5	81.0	Male	White
1956	1957	11.0	0.0	15.0	17.0	3.0	13.0	1.0	CDR = 1	Stage 2	1.0	1.0	1.0	1.0	1.0	1.0	81.0	Male	White
1957	1958	12.0	0.0	14.0	21.0	12.0	13.0	2.0	CDR = 3	Stage 4	2.0	2.0	3.0	3.0	3.0	3.0	57.0	Male	White
1958	1959	14.0	4.0	23.0	10.0	12.0	13.0	2.0	CDR = 2	Stage 3	3.0	3.0	3.0	0.0	2.0	3.0	67.0	Male	Black
1959	1960	14.0	13.0	28.0	3.0	21.0	23.0	7.0	CDR = 0.5	Stage 1	0.0	1.0	0.0	1.0	1.0	1.0	59.0	Male	White
1960	1963	14.0	2.0	22.0	16.0	12.0	9.0	2.0	CDR = 0.5	Stage 1	1.0	1.0	0.0	0.5	0.5	1.0	68.0	Female	White
1961	1963	9.0	1.0	21.0	21.0	7.0	13.0	0.0	CDR = 1	Stage 2	1.0	1.0	1.0	1.0	1.0	1.0	68.0	Female	White
1962	1963	10.0	3.0	16.0	21.0	6.0	9.0	0.0	CDR = 1	Stage 2	2.0	1.0	2.0	1.0	1.0	2.0	68.0	Female	White
1963	1965	14.0	12.0	27.0	0.0	5.0	16.0	7.0	CDR = 0.5	Stage 1	0.5	0.5	0.0	1.0	0.5	0.5	69.0	Female	White
1964	1965	10.0	4.0	18.0	8.0	4.0	15.0	6.0	CDR = 0.5	Stage 1	1.0	1.0	0.0	0.5	0.5	1.0	69.0	Female	White
1965	1966	13.0	6.0	18.0	22.0	5.0	13.0	2.0	CDR = 0	Stage 0	0.0	0.0	0.0	0.0	0.0	0.0	71.0	Male	White
1966	1967	14.0	3.0	25.0	10.0	17.0	13.0	2.0	CDR = 0.5	Stage 1	0.5	0.5	0.0	0.0	0.0	0.5	83.0	Male	White
1967	1969	14.0	4.0	23.0	10.0	12.0	13.0	2.0	CDR = 2	Stage 3	2.0	2.0	1.0	2.0	2.0	2.0	>90	Female	White
1968	1969	14.0	4.0	24.0	28.0	12.0	13.0	2.0	CDR = 2	Stage 3	2.0	3.0	2.0	2.0	2.0	3.0	>90	Female	White
1969	1971	15.0	9.0	25.0	14.0	9.0	16.0	5.0	CDR = 0.5	Stage 1	0.5	1.0	0.0	1.0	0.5	0.5	86.0	Female	Black
1970	1971	15.0	9.0	23.0	7.0	13.0	16.0	5.0	CDR = 1	Stage 2	1.0	1.0	0.0	1.0	1.0	1.0	86.0	Female	Black
1971	1972	15.0	11.0	30.0	0.0	20.0	23.0	9.0	CDR = 0	Stage 0	0.0	0.0	0.0	0.0	0.0	0.0	68.0	Male	White
1972	1973	14.0	4.0	23.0	10.0	12.0	13.0	2.0	CDR = 0.5	Stage 1	1.0	0.5	0.0	0.5	0.5	0.5	54.0	Female	Black
1973	1974	15.0	7.0	23.0	7.0	13.0	15.0	5.0	CDR = 0.5	Stage 1	0.5	0.0	0.0	0.0	0.5	0.0	57.0	Male	White
1974	1976	8.0	2.0	19.0	24.0	7.0	8.0	0.0	CDR = 1	Stage 2	1.0	1.0	0.0	1.0	1.0	1.0	90.0	Female	White
1975	1976	9.0	3.0	21.0	17.0	6.0	10.0	0.0	CDR = 1	Stage 2	1.0	1.0	0.0	1.0	1.0	1.0	90.0	Female	White
1976	1977	7.0	4.0	21.0	6.0	6.0	13.0	2.0	CDR = 1	Stage 2	1.0	1.0	1.0	1.0	1.0	1.0	81.0	Female	Black
1977	1979	14.0	3.0	22.0	17.0	11.0	10.0	2.0	CDR = 0.5	Stage 1	1.0	1.0	0.0	1.0	0.5	0.5	67.0	Female	White
1978	1979	15.0	1.0	21.0	21.0	12.0	9.0	1.0	CDR = 1	Stage 2	1.0	1.0	0.0	1.0	1.0	1.0	67.0	Female	White
1979	1981	15.0	14.0	29.0	4.0	14.0	16.0	3.0	CDR = 0.5	Stage 1	0.5	0.5	0.0	0.0	0.0	0.5	79.0	Male	White
1980	1981	15.0	12.0	28.0	0.0	19.0	13.0	4.0	CDR = 0.5	Stage 1	0.5	0.0	0.0	0.0	0.0	0.0	79.0	Male	White
1981	1982	15.0	12.0	29.0	0.0	24.0	22.0	8.0	CDR = 0.5	Stage 1	0.5	0.5	0.0	0.0	0.0	0.0	39.0	Male	White
1982	1983	14.0	4.0	23.0	10.0	12.0	13.0	2.0	CDR = 3	Stage 4	3.0	3.0	3.0	3.0	3.0	3.0	58.0	Male	White
1983	1985	13.0	5.0	19.0	16.0	9.0	13.0	4.0	CDR = 1	Stage 2	0.5	0.5	1.0	0.5	1.0	1.0	55.0	Female	White
1984	1985	8.0	0.0	6.0	28.0	2.0	13.0	2.0	CDR = 2	Stage 3	1.0	2.0	3.0	3.0	3.0	3.0	55.0	Female	White
1985	1987	10.0	0.0	16.0	14.0	12.0	8.0	1.0	CDR = 1	Stage 2	1.0	1.0	1.0	1.0	1.0	1.0	89.0	Female	White
1986	1987	9.0	0.0	12.0	23.0	6.0	6.0	0.0	CDR = 1	Stage 2	1.0	1.0	1.0	1.0	1.0	1.0	89.0	Female	White
1987	1989	13.0	6.0	26.0	10.0	17.0	14.0	4.0	CDR = 0.5	Stage 1	0.5	0.0	0.0	0.0	0.0	0.5	70.0	Female	White
1988	1989	13.0	4.0	25.0	10.0	17.0	12.0	2.0	CDR = 0.5	Stage 1	1.0	1.0	0.0	0.5	0.5	0.5	70.0	Female	White
1989	1991	9.0	0.0	15.0	21.0	13.0	6.0	0.0	CDR = 1	Stage 2	1.0	1.0	1.0	0.5	0.5	0.5	77.0	Male	White
1990	1991	7.0	2.0	9.0	25.0	3.0	0.0	2.0	CDR = 2	Stage 3	2.0	2.0	2.0	1.0	1.0	2.0	77.0	Male	White
1991	1993	10.0	2.0	25.0	4.0	13.0	14.0	1.0	CDR = 1	Stage 2	1.0	1.0	1.0	1.0	2.0	2.0	74.0	Female	White
1992	1993	8.0	1.0	15.0	18.0	10.0	6.0	0.0	CDR = 2	Stage 3	2.0	2.0	2.0	2.0	2.0	2.0	74.0	Female	White
1993	1994	4.0	4.0	4.0	9.0	2.0	13.0	2.0	CDR = 2	Stage 3	2.0	2.0	2.0	2.0	2.0	2.0	82.0	Female	White
1994	1995	15.0	7.0	21.0	9.0	8.0	8.0	0.0	CDR = 1	Stage 2	1.0	1.0	1.0	0.5	1.0	1.0	75.0	Male	White
1995	1997	11.0	0.0	12.0	24.0	6.0	3.0	2.0	CDR = 1	Stage 2	1.0	1.0	2.0	1.0	2.0	2.0	69.0	Male	White
1996	1997	10.0	0.0	9.0	17.0	4.0	3.0	0.0	CDR = 2	Stage 3	1.0	1.0	3.0	2.0	2.0	3.0	69.0	Male	White
1997	1998	14.0	4.0	23.0	10.0	12.0	13.0	2.0	CDR = 0.5	Stage 1	0.5	0.0	0.0	0.0	0.0	0.0	76.0	Male	White
1998	1999	14.0	4.0	23.0	10.0	12.0	13.0	2.0	CDR = 0.5	Stage 1	0.5	0.5	0.0	0.5	0.5	0.0	64.0	Female	White
[truncated: 685 more rows]
